# Supplementary material for: CRISPR/Cas9 mutagenesis of the Arabidopsis GROWTH-REGULATING FACTOR (GRF) gene family
Source: Front Genome Ed. 2023 Oct 16;5:1251557. doi: 10.3389/fgeed.2023.1251557 (PMC10613670; doi:10.3389/fgeed.2023.1251557)
Supplement: Supplementary file 4 [file DataSheet2.ZIP]

Archive with 17 entries (16 files):
- Supplementary Data Sheet 2/
- Supplementary Data Sheet 2/pCEE.gb
- __MACOSX/Supplementary Data Sheet 2/._pCEE.gb
- Supplementary Data Sheet 2/pGEM-2t.gb
- __MACOSX/Supplementary Data Sheet 2/._pGEM-2t.gb
- Supplementary Data Sheet 2/.DS_Store
- __MACOSX/Supplementary Data Sheet 2/._.DS_Store
- Supplementary Data Sheet 2/pYUU.gb
- __MACOSX/Supplementary Data Sheet 2/._pYUU.gb
- Supplementary Data Sheet 2/pTUU.gb
- __MACOSX/Supplementary Data Sheet 2/._pTUU.gb
- Supplementary Data Sheet 2/pCUU.gb
- __MACOSX/Supplementary Data Sheet 2/._pCUU.gb
- Supplementary Data Sheet 2/pTEE.gb
- __MACOSX/Supplementary Data Sheet 2/._pTEE.gb
- Supplementary Data Sheet 2/pYEE.gb
- __MACOSX/Supplementary Data Sheet 2/._pYEE.gb
