# Supplementary material for: CRISPR/Cas9 mutagenesis of the Arabidopsis GROWTH-REGULATING FACTOR (GRF) gene family
Source: Front Genome Ed. 2023 Oct 16;5:1251557. doi: 10.3389/fgeed.2023.1251557 (PMC10613670; doi:10.3389/fgeed.2023.1251557)
Supplement: Supplementary file 4 [file DataSheet2.ZIP › Supplementary Data Sheet 2/pCEE.gb]

LOCUS       pCEE                   16788 bp ds-DNA     circular     20-JUN-2020
DEFINITION  .
ACCESSION   
VERSION     
SOURCE      .
  ORGANISM  .
COMMENT     
COMMENT     
COMMENT     ApEinfo:methylated:0
FEATURES             Location/Qualifiers
     misc_feature    complement(14728..15728)
                     /note="STA region from pVS1 plasmid"
                     /label=pVS1 staA (partition repA superfamily) cds
                     /ApEinfo_fwdcolor="#cccccb"
                     /ApEinfo_revcolor="#cccccb"
                     /ApEinfo_graphicformat="arrow_data {{0 1 2 0 0 -1} {} 0}
                     width 5 offset 0"
     terminator      7818..8452
                     /vntifkey="43"
                     /label=pea rbcS (ribulose bisphosphate carboxylase) 3'UTR
                     (polyA signal)
                     /ApEinfo_fwdcolor="#cccccb"
                     /ApEinfo_revcolor="#cccccb"
                     /ApEinfo_graphicformat="arrow_data {{0 1 2 0 0 -1} {} 0}
                     width 5 offset 0"
     misc_feature    12464..12724
                     /note="bom site from pBR322"
                     /label=pBR322 bom site
                     /ApEinfo_fwdcolor="#cccccb"
                     /ApEinfo_revcolor="#cccccb"
                     /ApEinfo_graphicformat="arrow_data {{0 1 2 0 0 -1} {} 0}
                     width 5 offset 0"
     CDS             3542..7813
                     /vntifkey="4"
                     /label=zCas9 cds (codon-optimized for maize)
                     /ApEinfo_fwdcolor="#cccccb"
                     /ApEinfo_revcolor="#cccccb"
                     /ApEinfo_graphicformat="arrow_data {{0 1 2 0 0 -1} {} 0}
                     width 5 offset 0"
     misc_feature    2184..2983
                     /vntifkey="21"
                     /label=EC1.2 enhancer (At2g21740)
                     /ApEinfo_fwdcolor="#cccccb"
                     /ApEinfo_revcolor="#cccccb"
                     /ApEinfo_graphicformat="arrow_data {{0 1 2 0 0 -1} {} 0}
                     width 5 offset 0"
     CDS             10959..11753
                     /note="aadA (kanamycin resistance) gene amplified from
                     pIG121Hm"
                     /codon_start=1
                     /product="aminoglycoside phosphotransferase"
                     /protein_id="AAF65355.1"
                     /db_xref="GI:7638089"
                     /translation="MAKMRISPELKKLIEKYRCVKDTEGMSPAKVYKLVGENENLYLK
                     MTDSRYKGTTYDVEREKDMMLWLEGKLPVPKVLHFERHDGWSNLLMSEADGVLCSEEY
                     EDEQSPEKIIELYAECIRLFHSIDISDCPYTNSLDSRLAELDYLLNNDLADVDCENWE
                     EDTPFKDPRELYDFLKTEKPEEELVFSHGDLGDSNIFVKDGKVSGFIDLGRSGRADKW
                     YDIAFCVRSIREDIGEEQYVELFFDLLGIKPDWEKIKYYILLDELF"
                     /label=kanR (aminoglycoside phosphotransferase) cds
                     /ApEinfo_fwdcolor="#cccccb"
                     /ApEinfo_revcolor="#cccccb"
                     /ApEinfo_graphicformat="arrow_data {{0 1 2 0 0 -1} {} 0}
                     width 5 offset 0"
     misc_feature    2988..3535
                     /vntifkey="21"
                     /label=EC1.1 promoter (At1g76750)
                     /ApEinfo_fwdcolor="#cccccb"
                     /ApEinfo_revcolor="#cccccb"
                     /ApEinfo_graphicformat="arrow_data {{0 1 2 0 0 -1} {} 0}
                     width 5 offset 0"
     misc_feature    complement(13358..14431)
                     /label=pVS1 repA (replication protein) cds
                     /ApEinfo_fwdcolor="#cccccb"
                     /ApEinfo_revcolor="#cccccb"
                     /ApEinfo_graphicformat="arrow_data {{0 1 2 0 0 -1} {} 0}
                     width 5 offset 0"
     promoter        254..677
                     /vntifkey="29"
                     /label=U6-26 promoter (At3g13855)
                     /ApEinfo_fwdcolor="#cccccb"
                     /ApEinfo_revcolor="#cccccb"
                     /ApEinfo_graphicformat="arrow_data {{0 1 2 0 0 -1} {} 0}
                     width 5 offset 0"
     misc_feature    10510..10534
                     /label=LB (T-DNA left border repeat)
                     /ApEinfo_fwdcolor="#cccccb"
                     /ApEinfo_revcolor="#cccccb"
                     /ApEinfo_graphicformat="arrow_data {{0 1 2 0 0 -1} {} 0}
                     width 5 offset 0"
     snoRNA          1900..1975
                     /vntifkey="105"
                     /label=crRNA scaffold
                     /ApEinfo_fwdcolor="#cccccb"
                     /ApEinfo_revcolor="#cccccb"
                     /ApEinfo_graphicformat="arrow_data {{0 1 2 0 0 -1} {} 0}
                     width 5 offset 0"
     misc_feature    complement(13098..13292)
                     /label=pVS1 ori (origin of replication)
                     /ApEinfo_fwdcolor="#cccccb"
                     /ApEinfo_revcolor="#cccccb"
                     /ApEinfo_graphicformat="arrow_data {{0 1 2 0 0 -1} {} 0}
                     width 5 offset 0"
     terminator      1976..2167
                     /vntifkey="43"
                     /label=U6-26 terminator (At3g13855)
                     /ApEinfo_fwdcolor="#cccccb"
                     /ApEinfo_revcolor="#cccccb"
                     /ApEinfo_graphicformat="arrow_data {{0 1 2 0 0 -1} {} 0}
                     width 5 offset 0"
     rep_origin      12044..12324
                     /note="pBR322 origin of replication"
                     /label=pBR322 ori (origin of replication)
                     /ApEinfo_fwdcolor="#cccccb"
                     /ApEinfo_revcolor="#cccccb"
                     /ApEinfo_graphicformat="arrow_data {{0 1 2 0 0 -1} {} 0}
                     width 5 offset 0"
     CDS             957..1748
                     /vntifkey="4"
                     /label=spR (spectinomycin adenyltransferase) cds
                     /ApEinfo_fwdcolor="#cccccb"
                     /ApEinfo_revcolor="#cccccb"
                     /ApEinfo_graphicformat="arrow_data {{0 1 2 0 0 -1} {} 0}
                     width 5 offset 0"
     misc_feature    10009..10242
                     /label=N7 nuclear localization signal (At4g19150)
                     /ApEinfo_fwdcolor="#cccccb"
                     /ApEinfo_revcolor="#cccccb"
                     /ApEinfo_graphicformat="arrow_data {{0 1 2 0 0 -1} {} 0}
                     width 5 offset 0"
     misc_feature    680..685
                     /vntifkey="21"
                     /label=BsaI
                     /ApEinfo_fwdcolor="#cccccb"
                     /ApEinfo_revcolor="#cccccb"
                     /ApEinfo_graphicformat="arrow_data {{0 1 2 0 0 -1} {} 0}
                     width 5 offset 0"
     misc_feature    8473..9270
                     /label=CRU3 promoter (At4g28520, including start codon)
                     /ApEinfo_fwdcolor="#cccccb"
                     /ApEinfo_revcolor="#cccccb"
                     /ApEinfo_graphicformat="arrow_data {{0 1 2 0 0 -1} {} 0}
                     width 5 offset 0"
     misc_feature    complement(1893..1898)
                     /vntifkey="21"
                     /label=BsaI(1)
                     /ApEinfo_label="BsaI"
                     /ApEinfo_fwdcolor="#cccccb"
                     /ApEinfo_revcolor="#cccccb"
                     /ApEinfo_graphicformat="arrow_data {{0 1 2 0 0 -1} {} 0}
                     width 5 offset 0"
     misc_feature    13298..13298
                     /label=mutation (g>c) removing BseI site
                     /ApEinfo_fwdcolor="#cccccb"
                     /ApEinfo_revcolor="#cccccb"
                     /ApEinfo_graphicformat="arrow_data {{0 1 2 0 0 -1} {} 0}
                     width 5 offset 0"
     misc_feature    678..678
                     /label=sgRNA 5'end
                     /ApEinfo_fwdcolor="#ffff00"
                     /ApEinfo_revcolor="#ffff00"
                     /ApEinfo_graphicformat="arrow_data {{0 1 2 0 0 -1} {} 0}
                     width 5 offset 0"
     misc_feature    10252..10442
                     /label=CaMV 3'UTR (polyA signal)
                     /ApEinfo_fwdcolor="#cccccb"
                     /ApEinfo_revcolor="#cccccb"
                     /ApEinfo_graphicformat="arrow_data {{0 1 2 0 0 -1} {} 0}
                     width 5 offset 0"
     misc_feature    9268..10245
                     /label=CFP-N7 (cyan fluorescent protein) cds
                     /ApEinfo_fwdcolor="#cccccb"
                     /ApEinfo_revcolor="#cccccb"
                     /ApEinfo_graphicformat="arrow_data {{0 1 2 0 0 -1} {} 0}
                     width 5 offset 0"
     misc_feature    complement(1..25)
                     /label=RB (T-DNA right border repeat)
                     /ApEinfo_fwdcolor="#cccccb"
                     /ApEinfo_revcolor="#cccccb"
                     /ApEinfo_graphicformat="arrow_data {{0 1 2 0 0 -1} {} 0}
                     width 5 offset 0"
     misc_feature    9301..10005
                     /label=CFP core domain
                     /ApEinfo_fwdcolor="#cccccb"
                     /ApEinfo_revcolor="#cccccb"
                     /ApEinfo_graphicformat="arrow_data {{0 1 2 0 0 -1} {} 0}
                     width 5 offset 0"
ORIGIN
        1 gtttacccgc caatatatcc tgtcaaacac tgatagttta aactgaaggc gggaaacgac
       61 aatctgatcc aagctcaagc tgctctagca ttcgccattc aggctgcgca actgttggga
      121 agggcgatcg gtgcgggcct cttcgctatt acgccagctg gcgaaagggg gatgtgctgc
      181 aaggcgatta agttgggtaa cgccagggtt ttcccagtca cgacgttgta aaacgacggc
      241 cagtgccaag cttcgacttg ccttccgcac aatacatcat ttcttcttag ctttttttct
      301 tcttcttcgt tcatacagtt tttttttgtt tatcagctta cattttcttg aaccgtagct
      361 ttcgttttct tctttttaac tttccattcg gagtttttgt atcttgtttc atagtttgtc
      421 ccaggattag aatgattagg catcgaacct tcaagaattt gattgaataa aacatcttca
      481 ttcttaagat atgaagataa tcttcaaaag gcccctggga atctgaaaga agagaagcag
      541 gcccatttat atgggaaaga acaatagtat ttcttatata ggcccattta agttgaaaac
      601 aatcttcaaa agtcccacat cgcttagata agaaaacgaa gctgagttta tatacagcta
      661 gagtcgaagt agtgattggg agaccaaccc agtggacata agcctgttcg gttcgtaagc
      721 tgtaatgcaa gtagcgtatg cgctcacgca actggtccag aaccttgacc gaacgcagcg
      781 gtggtaacgg cgcagtggcg gttttcatgg cttgttatga ctgttttttt ggggtacagt
      841 ctatgcctcg ggcatccaag cagcaagcgc gttacgccgt gggtcgatgt ttgatgttat
      901 ggagcagcaa cgatgttacg cagcagggca gtcgccctaa aacaaagtta aacatcatgg
      961 gggaagcggt gatcgccgaa gtatcgactc aactatcaga ggtagttggc gtcatcgagc
     1021 gccatctcga accgacgttg ctggccgtac atttgtacgg ctccgcagtg gatggcggcc
     1081 tgaagccaca cagtgatatt gatttgctgg ttacggtgac cgtaaggctt gatgaaacaa
     1141 cgcggcgagc tttgatcaac gaccttttgg aaacttcggc ttcccctgga gagagcgaga
     1201 ttctccgcgc tgtagaagtc accattgttg tgcacgacga catcattccg tggcgttatc
     1261 cagctaagcg cgaactgcaa tttggagaat ggcagcgcaa tgacattctt gcaggtatct
     1321 tcgagccagc cacgatcgac attgatctgg ctatcttgct gacaaaagca agagaacata
     1381 gcgttgcctt ggtaggtcca gcggcggagg aactctttga tccggttcct gaacaggatc
     1441 tatttgaggc gctaaatgaa accttaacgc tatggaactc gccgcccgac tgggctggcg
     1501 atgagcgaaa tgtagtgctt acgttgtccc gcatttggta cagcgcagta accggcaaaa
     1561 tcgcgccgaa ggatgtcgct gccgactggg caatggagcg cctgccggcc cagtatcagc
     1621 ccgtcatact tgaagctaga caggcttatc ttggacaaga agaagatcgc ttggcctcgc
     1681 gcgcagatca gttggaagaa tttgtccact acgtgaaagg cgagatcacc aaggtagtcg
     1741 gcaaataatg tctagctaga aattcgttca agccgacgcc gcttcgcggc gcggcttaac
     1801 tcaagcgtta gatgcactaa gcacataatt gctcacagcc aaactatcag gtcaagtctg
     1861 cttttattat ttttaagcgt gcataataag ccggtctcgg ttttagagct agaaatagca
     1921 agttaaaata aggctagtcc gttatcaact tgaaaaagtg gcaccgagtc ggtgcttttt
     1981 tttgcaaaat tttccagatc gatttcttct tcctctgttc ttcggcgttc aatttctggg
     2041 gttttctctt cgttttctgt aactgaaacc taaaatttga cctaaaaaaa atctcaaata
     2101 atatgattca gtggttttgt acttttcagt tagttgagtt ttgcagttcc gatgagataa
     2161 accaatacca tggttatact agtgaataaa agcatttgcg tttggtttat cattgcgttt
     2221 atacaaggac agagatccac tgagctggaa tagcttaaaa ccattatcag aacaaaataa
     2281 accatttttt gttaagaatc agagcatagt aaacaacaga aacaacctaa gagaggtaac
     2341 ttgtccaaga agatagctaa ttatatctat tttataaaag ttatcatagt ttgtaagtca
     2401 caaaagatgc aaataacaga gaaactagga gacttgagaa tatacattct tgtatatttg
     2461 tattcgagat tgtgaaaatt tgaccataag tttaaattct taaaaagata tatctgatct
     2521 aggtgatggt tatagactgt aattttacca catgtttaat gatggatagt gacacacatg
     2581 acacatcgac aacactatag catcttattt agattacaac atgaaatttt tctgtaatac
     2641 atgtctttgt acataattta aaagtaattc ctaagaaata tatttataca aggagtttaa
     2701 agaaaacata gcataaagtt caatgagtag taaaaaccat atacagtata tagcataaag
     2761 ttcaatgagt ttattacaaa agcattggtt cactttctgt aacacgacgt taaaccttcg
     2821 tctccaatag gagcgctact gattcaacat gccaatatat actaaatacg tttctacagt
     2881 caaatgcttt aacgtttcat gattaagtga ctatttaccg tcaatccttt cccattcctc
     2941 ccactaatcc aactttttaa ttactcttaa atcaccacta agctagtaac gcctatcatg
     3001 aattagctct actaaatcta gcaacctttc aaatttgcag tattgcaggt gtctctgtgt
     3061 ctttaaaata gttgccttat gatttcttcg gtttcaagat gatcaaatag ttatagattt
     3121 catgctcaca catgctcatt agatgtgtac atactttact tacccaaatc tattttctcg
     3181 caaagatttt gatggtaaag ctgatttggt tctattgaac taaatcaaac gagtttcaga
     3241 ctgagtgatt ctaatccggc ccattagccc ctaaacagac ccactaatta cgcagctttt
     3301 aatagagtaa ttacacctag tttacccact aaaccactaa gcactaatta tctcacaatc
     3361 taatgagctt ccctcgtaat tacttgggct ttcactctac catttatttg taacagtcaa
     3421 gtctctactg tctctatata aactctctaa agttaacaca caattctcat cacaaacaaa
     3481 tcaaccaaag caacttctac tctttcttct ttcgacctta tcaatctgtt gagaaatcta
     3541 gatggattac aaggaccacg acggggatta caaggaccac gacattgatt acaaggatga
     3601 tgatgacaag atggctccga agaagaagag gaaggttggc atccacgggg tgccagctgc
     3661 tgacaagaag tactcgatcg gcctcgatat tgggactaac tctgttggct gggccgtgat
     3721 caccgacgag tacaaggtgc cctcaaagaa gttcaaggtc ctgggcaaca ccgatcggca
     3781 ttccatcaag aagaatctca ttggcgctct cctgttcgac agcggcgaga cggctgaggc
     3841 tacgcggctc aagcgcaccg cccgcaggcg gtacacgcgc aggaagaatc gcatctgcta
     3901 cctgcaggag attttctcca acgagatggc gaaggttgac gattctttct tccacaggct
     3961 ggaggagtca ttcctcgtgg aggaggataa gaagcacgag cggcatccaa tcttcggcaa
     4021 cattgtcgac gaggttgcct accacgagaa gtaccctacg atctaccatc tgcggaagaa
     4081 gctcgtggac tccacagata aggcggacct ccgcctgatc tacctcgctc tggcccacat
     4141 gattaagttc aggggccatt tcctgatcga gggggatctc aacccggaca atagcgatgt
     4201 tgacaagctg ttcatccagc tcgtgcagac gtacaaccag ctcttcgagg agaaccccat
     4261 taatgcgtca ggcgtcgacg cgaaggctat cctgtccgct aggctctcga agtctcggcg
     4321 cctcgagaac ctgatcgccc agctgccggg cgagaagaag aacggcctgt tcgggaatct
     4381 cattgcgctc agcctggggc tcacgcccaa cttcaagtcg aatttcgatc tcgctgagga
     4441 cgccaagctg cagctctcca aggacacata cgacgatgac ctggataacc tcctggccca
     4501 gatcggcgat cagtacgcgg acctgttcct cgctgccaag aatctgtcgg acgccatcct
     4561 cctgtctgat attctcaggg tgaacaccga gattacgaag gctccgctct cagcctccat
     4621 gatcaagcgc tacgacgagc accatcagga tctgaccctc ctgaaggcgc tggtcaggca
     4681 gcagctcccc gagaagtaca aggagatctt cttcgatcag tcgaagaacg gctacgctgg
     4741 gtacattgac ggcggggcct ctcaggagga gttctacaag ttcatcaagc cgattctgga
     4801 gaagatggac ggcacggagg agctgctggt gaagctcaat cgcgaggacc tcctgaggaa
     4861 gcagcggaca ttcgataacg gcagcatccc acaccagatt catctcgggg agctgcacgc
     4921 tatcctgagg aggcaggagg acttctaccc tttcctcaag gataaccgcg agaagatcga
     4981 gaagattctg actttcagga tcccgtacta cgtcggccca ctcgctaggg gcaactcccg
     5041 cttcgcttgg atgacccgca agtcagagga gacgatcacg ccgtggaact tcgaggaggt
     5101 ggtcgacaag ggcgctagcg ctcagtcgtt catcgagagg atgacgaatt tcgacaagaa
     5161 cctgccaaat gagaaggtgc tccctaagca ctcgctcctg tacgagtact tcacagtcta
     5221 caacgagctg actaaggtga agtatgtgac cgagggcatg aggaagccgg ctttcctgtc
     5281 tggggagcag aagaaggcca tcgtggacct cctgttcaag accaaccgga aggtcacggt
     5341 taagcagctc aaggaggact acttcaagaa gattgagtgc ttcgattcgg tcgagatctc
     5401 tggcgttgag gaccgcttca acgcctccct ggggacctac cacgatctcc tgaagatcat
     5461 taaggataag gacttcctgg acaacgagga gaatgaggat atcctcgagg acattgtgct
     5521 gacactcact ctgttcgagg accgggagat gatcgaggag cgcctgaaga cttacgccca
     5581 tctcttcgat gacaaggtca tgaagcagct caagaggagg aggtacaccg gctgggggag
     5641 gctgagcagg aagctcatca acggcattcg ggacaagcag tccgggaaga cgatcctcga
     5701 cttcctgaag agcgatggct tcgcgaaccg caatttcatg cagctgattc acgatgacag
     5761 cctcacattc aaggaggata tccagaaggc tcaggtgagc ggccaggggg actcgctgca
     5821 cgagcatatc gcgaacctcg ctggctcgcc agctatcaag aaggggattc tgcagaccgt
     5881 gaaggttgtg gacgagctgg tgaaggtcat gggcaggcac aagcctgaga acatcgtcat
     5941 tgagatggcc cgggagaatc agaccacgca gaagggccag aagaactcac gcgagaggat
     6001 gaagaggatc gaggagggca ttaaggagct ggggtcccag atcctcaagg agcacccggt
     6061 ggagaacacg cagctgcaga atgagaagct ctacctgtac tacctccaga atggccgcga
     6121 tatgtatgtg gaccaggagc tggatattaa caggctcagc gattacgacg tcgatcatat
     6181 cgttccacag tcattcctga aggatgactc cattgacaac aaggtcctca ccaggtcgga
     6241 caagaaccgg ggcaagtctg ataatgttcc ttcagaggag gtcgttaaga agatgaagaa
     6301 ctactggcgc cagctcctga atgccaagct gatcacgcag cggaagttcg ataacctcac
     6361 aaaggctgag aggggcgggc tctctgagct ggacaaggcg ggcttcatca agaggcagct
     6421 ggtcgagaca cggcagatca ctaagcacgt tgcgcagatt ctcgactcac ggatgaacac
     6481 taagtacgat gagaatgaca agctgatccg cgaggtgaag gtcatcaccc tgaagtcaaa
     6541 gctcgtctcc gacttcagga aggatttcca gttctacaag gttcgggaga tcaacaatta
     6601 ccaccatgcc catgacgcgt acctgaacgc ggtggtcggc acagctctga tcaagaagta
     6661 cccaaagctc gagagcgagt tcgtgtacgg ggactacaag gtttacgatg tgaggaagat
     6721 gatcgccaag tcggagcagg agattggcaa ggctaccgcc aagtacttct tctactctaa
     6781 cattatgaat ttcttcaaga cagagatcac tctggccaat ggcgagatcc ggaagcgccc
     6841 cctcatcgag acgaacggcg agacggggga gatcgtgtgg gacaagggca gggatttcgc
     6901 gaccgtcagg aaggttctct ccatgccaca agtgaatatc gtcaagaaga cagaggtcca
     6961 gactggcggg ttctctaagg agtcaattct gcctaagcgg aacagcgaca agctcatcgc
     7021 ccgcaagaag gactgggatc cgaagaagta cggcgggttc gacagcccca ctgtggccta
     7081 ctcggtcctg gttgtggcga aggttgagaa gggcaagtcc aagaagctca agagcgtgaa
     7141 ggagctgctg gggatcacga ttatggagcg ctccagcttc gagaagaacc cgatcgattt
     7201 cctggaggcg aagggctaca aggaggtgaa gaaggacctg atcattaagc tccccaagta
     7261 ctcactcttc gagctggaga acggcaggaa gcggatgctg gcttccgctg gcgagctgca
     7321 gaaggggaac gagctggctc tgccgtccaa gtatgtgaac ttcctctacc tggcctccca
     7381 ctacgagaag ctcaagggca gccccgagga caacgagcag aagcagctgt tcgtcgagca
     7441 gcacaagcat tacctcgacg agatcattga gcagatttcc gagttctcca agcgcgtgat
     7501 cctggccgac gcgaatctgg ataaggtcct ctccgcgtac aacaagcacc gcgacaagcc
     7561 aatcagggag caggctgaga atatcattca tctcttcacc ctgacgaacc tcggcgcccc
     7621 tgctgctttc aagtacttcg acacaactat cgatcgcaag aggtacacaa gcactaagga
     7681 ggtcctggac gcgaccctca tccaccagtc gattaccggc ctctacgaga cgcgcatcga
     7741 cctgtctcag ctcgggggcg acaagcggcc agcggcgacg aagaaggcgg ggcaggcgaa
     7801 gaagaagaag tgagctcaga gctttcgttc gtatcatcgg tttcgacaac gttcgtcaag
     7861 ttcaatgcat cagtttcatt gcgcacacac cagaatccta ctgagtttga gtattatggc
     7921 attgggaaaa ctgtttttct tgtaccattt gttgtgcttg taatttactg tgttttttat
     7981 tcggttttcg ctatcgaact gtgaaatgga aatggatgga gaagagttaa tgaatgatat
     8041 ggtccttttg ttcattctca aattaatatt atttgttttt tctcttattt gttgtgtgtt
     8101 gaatttgaaa ttataagaga tatgcaaaca ttttgttttg agtaaaaatg tgtcaaatcg
     8161 tggcctctaa tgaccgaagt taatatgagg agtaaaacac ttgtagttgt accattatgc
     8221 ttattcacta ggcaacaaat atattttcag acctagaaaa gctgcaaatg ttactgaata
     8281 caagtatgtc ctcttgtgtt ttagacattt atgaactttc ctttatgtaa ttttccagaa
     8341 tccttgtcag attctaatca ttgctttata attatagtta tactcatgga tttgtagttg
     8401 agtatgaaaa tattttttaa tgcattttat gacttgccaa ttgattgaca acgaattcgg
     8461 gcccatttaa ataggcgaaa ggggtttagg gtttaagctc agacttctat tggagtaaat
     8521 gggacggtgt cacattttcc gttttggaaa tgaactttgg gctcacgtta tgggctatta
     8581 gatatttgat gggctttcta gtaaatacaa tataagttat tgggcttagt ttaaataagc
     8641 ccatgttgga aatatttgac acatgtcttg gctactagtg ctaaacatgc aaccgaacag
     8701 ttgtcgagac aagtcgcagc atatacaatg gatcaaacac gcctagtgtc gccgcgtctc
     8761 gctcatgtgt caccttgttt cctcgttttt ttttaatttt tcataagttc ttttgtttta
     8821 tcttcaatac aaatttttgg ctgtatcttg caaactcttc gatcatatcg ccaatatacg
     8881 tgaacactgg tgatctaatt tgttgtgtta attgttaaat ttagattcta ttctccggtt
     8941 taaaagtgaa ttatatgtat catggttaaa acattgtaag taagatgata ataaaatgat
     9001 aaatttagtt gatggataac gtgaagcaaa aaatgagata gatacatttg attttgtcgt
     9061 attttgacat atgcggagag tgagctacgc gcatgaagat caagagacac ttgctcgagc
     9121 tcacagagtg acgtgtaaaa agcttagact gaagtcccca tgcaaaccta atcctacgtg
     9181 gctcaaacca cgagctcact tgacaatata taaactcctc ctaagtcccg ttctcttcat
     9241 ccatctctca caacaaacaa aaagaaaatg gttaagctca gcaatctcct cgttggatct
     9301 atggtgagca agggcgagga gctgttcacc ggggtggtgc ccatcctggt cgagctggac
     9361 ggcgacgtaa acggccacaa gttcagcgtg tccggcgagg gcgagggcga tgccacctac
     9421 ggcaagctga ccctgaagtt catctgcacc accggcaagc tgcccgtgcc ctggcccacc
     9481 ctcgtgacca ccctgacctg gggcgtgcag tgcttcagcc gctaccccga ccacatgaag
     9541 cagcacgact tcttcaagtc cgccatgccc gaaggctacg tccaggagcg caccatcttc
     9601 ttcaaggacg acggcaacta caagacccgc gccgaggtga agttcgaggg cgacaccctg
     9661 gtgaaccgca tcgagctgaa gggcatcgac ttcaaggagg acggcaacat cctggggcac
     9721 aagctggagt acaactacat cagccacaac gtctatatca ccgccgacaa gcagaagaac
     9781 ggcatcaagg ccaacttcaa gatccgccac aacatcgagg acggcagcgt gcagctcgcc
     9841 gaccactacc agcagaacac ccccatcggc gacggccccg tgctgctgcc cgacaaccac
     9901 tacctgagca cccagtccgc cctgagcaaa gaccccaacg agaagcgcga tcacatggtc
     9961 ctgctggagt tcgtgaccgc cgccgggatc actctcggca tgaatcaatt caagcgtgaa
    10021 gagcaagcaa ggaaagctaa ggtgaacaat gagaaaaaga cggaaatagt gaaaccagag
    10081 agttgtagca atgaaggaga tgtcaaggat ctgaaaagaa aggactctga ggatggaaac
    10141 gagggtgagg aagaagaagc ttcttcgaaa ccgaaaaagc caaaagttgc tctttctcat
    10201 cttcaggaca ttgacgacac agaagctgat caagaagaag agtaatctag tctcgagttt
    10261 ctccataata atgtgtgagt agttcccaga taagggaatt agggttccta tagggtttcg
    10321 ctcatgtgtt gagcatataa gaaaccctta gtatgtattt gtatttgtaa aatacttcta
    10381 tcaataaaat ttctaattcc taaaaccaaa atccagtact aaaatccaga tcccccgaat
    10441 taattcggcg ttaattcagt acattaaaaa cgtccgcaat gtgttattaa gttgtctaag
    10501 cgtcaatttg tttacaccac aatatatcct gccaccagcc agccaacagc tccccgaccg
    10561 gcagctcggc acaaaatcac cactcgatac aggcagccca tcagtccggg acggcgtcag
    10621 cgggagagcc gttgtaaggc ggcagacttt gctcatgtta ccgatgctat tcggaagaac
    10681 ggcaactaag ctgccgggtt tgaaacacgg atgatctcgc ggagggtagc atgttgattg
    10741 taacgatgac agagcgttgc tgcctgtgat caccgcggtt tcaaaatcgg ctccgtcgat
    10801 actatgttat acgccaactt tgaaaacaac tttgaaaaag ctgttttctg gtatttaagg
    10861 ttttagaatg caaggaacag tgaattggag ttcgtcttgt tataattagc ttcttggggt
    10921 atctttaaat actgtagaaa agaggaagga aataataaat ggctaaaatg agaatatcac
    10981 cggaattgaa aaaactgatc gaaaaatacc gctgcgtaaa agatacggaa ggaatgtctc
    11041 ctgctaaggt atataagctg gtgggagaaa atgaaaacct atatttaaaa atgacggaca
    11101 gccggtataa agggaccacc tatgatgtgg aacgggaaaa ggacatgatg ctatggctgg
    11161 aaggaaagct gcctgttcca aaggtcctgc actttgaacg gcatgatggc tggagcaatc
    11221 tgctcatgag tgaggccgat ggcgtccttt gctcggaaga gtatgaagat gaacaaagcc
    11281 ctgaaaagat tatcgagctg tatgcggagt gcatcaggct ctttcactcc atcgacatat
    11341 cggattgtcc ctatacgaat agcttagaca gccgcttagc cgaattggat tacttactga
    11401 ataacgatct ggccgatgtg gattgcgaaa actgggaaga agacactcca tttaaagatc
    11461 cgcgcgagct gtatgatttt ttaaagacgg aaaagcccga agaggaactt gtcttttccc
    11521 acggcgacct gggagacagc aacatctttg tgaaagatgg caaagtaagt ggctttattg
    11581 atcttgggag aagcggcagg gcggacaagt ggtatgacat tgccttctgc gtccggtcga
    11641 tcagggagga tatcggggaa gaacagtatg tcgagctatt ttttgactta ctggggatca
    11701 agcctgattg ggagaaaata aaatattata ttttactgga tgaattgttt tagtacctag
    11761 aatgcatgac caaaatccct taacgtgagt tttcgttcca ctgagcgtca gaccccgtag
    11821 aaaagatcaa aggatcttct tgagatcctt tttttctgcg cgtaatctgc tgcttgcaaa
    11881 caaaaaaacc accgctacca gcggtggttt gtttgccgga tcaagagcta ccaactcttt
    11941 ttccgaaggt aactggcttc agcagagcgc agataccaaa tactgtcctt ctagtgtagc
    12001 cgtagttagg ccaccacttc aagaactctg tagcaccgcc tacatacctc gctctgctaa
    12061 tcctgttacc agtggctgct gccagtggcg ataagtcgtg tcttaccggg ttggactcaa
    12121 gacgatagtt accggataag gcgcagcggt cgggctgaac ggggggttcg tgcacacagc
    12181 ccagcttgga gcgaacgacc tacaccgaac tgagatacct acagcgtgag ctatgagaaa
    12241 gcgccacgct tcccgaaggg agaaaggcgg acaggtatcc ggtaagcggc agggtcggaa
    12301 caggagagcg cacgagggag cttccagggg gaaacgcctg gtatctttat agtcctgtcg
    12361 ggtttcgcca cctctgactt gagcgtcgat ttttgtgatg ctcgtcaggg gggcggagcc
    12421 tatggaaaaa cgccagcaac gcggcctttt tacggttcct ggccttttgc tggccttttg
    12481 ctcacatgtt ctttcctgcg ttatcccctg attctgtgga taaccgtatt accgcctttg
    12541 agtgagctga taccgctcgc cgcagccgaa cgaccgagcg cagcgagtca gtgagcgagg
    12601 aagcggaaga gcgcctgatg cggtattttc tccttacgca tctgtgcggt atttcacacc
    12661 gcatatggtg cactctcagt acaatctgct ctgatgccgc atagttaagc cagtatacac
    12721 tccgctatcg ctacgtgact gggtcatggc tgcgccccga cacccgccaa cacccgctga
    12781 cgcgccctga cgggcttgtc tgctcccggc atccgcttac agacaagctg tgaccgtctc
    12841 cgggagctgc atgtgtcaga ggttttcacc gtcatcaccg aaacgcgcga ggcagggtgc
    12901 cttgatgtgg gcgccggcgg tcgagtggcg acggcgcggc ttgtccgcgc cctggtagat
    12961 tgcctggccg taggccagcc atttttgagc ggccagcggc cgcgataggc cgacgcgaag
    13021 cggcggggcg tagggagcgc agcgaccgaa gggtaggcgc tttttgcagc tcttcggctg
    13081 tgcgctggcc agacagttat gcacaggcca ggcgggtttt aagagtttta ataagtttta
    13141 aagagtttta ggcggaaaaa tcgccttttt tctcttttat atcagtcact tacatgtgtg
    13201 accggttccc aatgtacggc tttgggttcc caatgtacgg gttccggttc ccaatgtacg
    13261 gctttgggtt cccaatgtac gtgctatcca caggaaacag accttttcga cctttttccc
    13321 ctgctagggc aatttgccct agcatctgct ccgtacatta ggaaccggcg gatgcttcgc
    13381 cctcgatcag gttgcggtag cgcatgacta ggatcgggcc agcctgcccc gcctcctcct
    13441 tcaaatcgta ctccggcagg tcatttgacc cgatcagctt gcgcacggtg aaacagaact
    13501 tcttgaactc tccggcgctg ccactgcgtt cgtagatcgt cttgaacaac catctggctt
    13561 ctgccttgcc tgcggcgcgg cgtgccaggc ggtagagaaa acggccgatg ccgggatcga
    13621 tcaaaaagta atcggggtga accgtcagca cgtccgggtt cttgccttct gtgatctcgc
    13681 ggtacatcca atcagctagc tcgatctcga tgtactccgg ccgcccggtt tcgctcttta
    13741 cgatcttgta gcggctaatc aaggcttcac cctcggatac cgtcaccagg cggccgttct
    13801 tggccttctt cgtacgctgc atggcaacgt gcgtggtgtt taaccgaatg caggtttcta
    13861 ccaggtcgtc tttctgcttt ccgccatcgg ctcgccggca gaacttgagt acgtccgcaa
    13921 cgtgtggacg gaacacgcgg ccgggcttgt ctcccttccc ttcccggtat cggttcatgg
    13981 attcggttag atgggaaacc gccatcagta ccaggtcgta atcccacaca ctggccatgc
    14041 cggccggccc tgcggaaacc tctacgtgcc cgtctggaag ctcgtagcgg atcacctcgc
    14101 cagctcgtcg gtcacgcttc gacagacgga aaacggccac gtccatgatg ctgcgactat
    14161 cgcgggtgcc cacgtcatag agcatcggaa cgaaaaaatc tggttgctcg tcgcccttgg
    14221 gcggcttcct aatcgacggc gcaccggctg ccggcggttg ccgggattct ttgcggattc
    14281 gatcagcggc cgcttgccac gattcaccgg ggcgtgcttc tgcctcgatg cgttgccgct
    14341 gggcggcctg cgcggccttc aacttctcca ccaggtcatc acccagcgcc gcgccgattt
    14401 gtaccgggcc ggatggtttg cgaccgctca cgccgattcc tcgggcttgg gggttccagt
    14461 gccattgcag ggccggcaga caacccagcc gcttacgcct ggccaaccgc ccgttcctcc
    14521 acacatgggg cattccacgg cgtcggtgcc tggttgttct tgattttcca tgccgcctcc
    14581 tttagccgct aaaattcatc tactcattta ttcatttgct catttactct ggtagctgcg
    14641 cgatgtattc agatagcagc tcggtaatgg tcttgccttg gcgtaccgcg tacatcttca
    14701 gcttggtgtg atcctccgcc ggcaactgaa agttgacccg cttcatggct ggcgtgtctg
    14761 ccaggctggc caacgttgca gccttgctgc tgcgtgcgct cggacggccg gcacttagcg
    14821 tgtttgtgct tttgctcatt ttctctttac ctcattaact caaatgagtt ttgatttaat
    14881 ttcagcggcc agcgcctgga cctcgcgggc agcgtcgccc tcgggttctg attcaagaac
    14941 ggttgtgccg gcggcggcag tgcctgggta gctcacgcgc tgcgtgatac gggactcaag
    15001 aatgggcagc tcgtacccgg ccagcgcctc ggcaacctca ccgccgatgc gcgtgccttt
    15061 gatcgcccgc gacacgacaa aggccgcttg tagccttcca tccgtgacct caatgcgctg
    15121 cttaaccagc tccaccaggt cggcggtggc ccatatgtcg taagggcttg gctgcaccgg
    15181 aatcagcacg aagtcggctg ccttgatcgc ggacacagcc aagtccgccg cctggggcgc
    15241 tccgtcgatc actacgaagt cgcgccggcc gatggccttc acgtcgcggt caatcgtcgg
    15301 gcggtcgatg ccgacaacgg ttagcggttg atcttcccgc acggccgccc aatcgcgggc
    15361 actgccctgg ggatcggaat cgactaacag aacatcggcc ccggcgagtt gcagggcgcg
    15421 ggctagatgg gttgcgatgg tcgtcttgcc tgacccgcct ttctggttaa gtacagcgat
    15481 aaccttcatg cgttcccctt gcgtatttgt ttatttactc atcgcatcat atacgcagcg
    15541 accgcatgac gcaagctgtt ttactcaaat acacatcacc tttttagacg gcggcgctcg
    15601 gtttcttcag cggccaagct ggccggccag gccgccagct tggcatcaga caaaccggcc
    15661 aggatttcat gcagccgcac ggttgagacg tgcgcgggcg gctcgaacac gtacccggcc
    15721 gcgatcatct ccgcctcgat ctcttcggta atgaaaaacg gttcgtcctg gccgtcctgg
    15781 tgcggtttca tgcttgttcc tcttggcgtt cattctcggc ggccgccagg gcgtcggcct
    15841 cggtcaatgc gtcctcacgg aaggcaccgc gccgcctggc ctcggtgggc gtcacttcct
    15901 cgctgcgctc aagtgcgcgg tacagggtcg agcgatgcac gccaagcagt gcagccgcct
    15961 ctttcacggt gcggccttcc tggtcgatca gctcgcgggc gtgcgcgatc tgtgccgggg
    16021 tgagggtagg gcgggggcca aacttcacgc ctcgggcctt ggcggcctcg cgcccgctcc
    16081 gggtgcggtc gatgattagg gaacgctcga actcggcaat gccggcgaac acggtcaaca
    16141 ccatgcggcc ggccggcgtg gtggtgtcgg cccacggctc tgccaggcta cgcaggcccg
    16201 cgccggcctc ctggatgcgc tcggcaatgt ccagtaggtc gcgggtgctg cgggccaggc
    16261 ggtctagcct ggtcactgtc acaacgtcgc cagggcgtag gtggtcaagc atcctggcca
    16321 gctccgggcg gtcgcgcctg gtgccggtga tcttctcgga aaacagcttg gtgcagccgg
    16381 ccgcgtgcag ttcggcccgt tggttggtca agtcctggtc gtcggtgctg acgcgggcat
    16441 agcccagcag gccagcggcg gcgctcttgt tcatggcgta atgtctccgg ttctagtcgc
    16501 aagtattcta ctttatgcga ctaaaacacg cgacaagaaa acgccaggaa aagggcaggg
    16561 cggcagcctg tcgcgtaact taggacttgt gcgacatgtc gttttcagaa gacggctgca
    16621 ctgaacgtca gaagccgact gcactatagc agcggagggg ttggatcaaa gtactttgat
    16681 cccgagggga accctgtggt tggcatgcac atacaaatgg acgaacggat aaaccttttc
    16741 acgccctttt aaatatccgt tattctaata aacgctcttt tctcttag 
//
