# Supplementary material for: CRISPR/Cas9 mutagenesis of the Arabidopsis GROWTH-REGULATING FACTOR (GRF) gene family
Source: Front Genome Ed. 2023 Oct 16;5:1251557. doi: 10.3389/fgeed.2023.1251557 (PMC10613670; doi:10.3389/fgeed.2023.1251557)
Supplement: Supplementary file 4 [file DataSheet2.ZIP › Supplementary Data Sheet 2/pGEM-2t.gb]

LOCUS       pGEM_2t                 3188 bp ds-DNA     circular     21-AUG-2020
DEFINITION  .
ACCESSION   
VERSION     
SOURCE      .
  ORGANISM  .
COMMENT     The backbone of this plasmid is pGEM7Zf (no information was
            available on whether the + or - version), conferring ampicillin
            resistance in E. coli. A synthetic fragment was inserted into the
            HindIII and EcoRI cloning sites. The plasmid is intended as
            template in PCR reactions designed to produce insert fragments for
            assembling multicistronic CRISPR RNAs in the binary vectors
            described by Xing and colleagues (2014, doi:
            10.1186/s12870-014-0327-y) or derived T-DNA vectors. PCR-primers
            would add two gene-specific targeting sequences at the positions
            marked by Ns.
COMMENT     
COMMENT     ApEinfo:methylated:1
FEATURES             Location/Qualifiers
     misc_feature    3172..3188
                     /label=T7 promoter
                     /ApEinfo_fwdcolor="#cccccb"
                     /ApEinfo_revcolor="#cccccb"
                     /ApEinfo_graphicformat="arrow_data {{0 1 2 0 0 -1} {} 0}
                     width 5 offset 0"
     misc_feature    1..3
                     /label=T7 promoter(1)
                     /ApEinfo_label="T7 promoter"
                     /ApEinfo_fwdcolor="#cccccb"
                     /ApEinfo_revcolor="#cccccb"
                     /ApEinfo_graphicformat="arrow_data {{0 1 2 0 0 -1} {} 0}
                     width 5 offset 0"
     misc_feature    43..48
                     /label=EcoRI
                     /ApEinfo_fwdcolor="#cccccb"
                     /ApEinfo_revcolor="#cccccb"
                     /ApEinfo_graphicformat="arrow_data {{0 1 2 0 0 -1} {} 0}
                     width 5 offset 0"
     misc_feature    49..54
                     /label=BsaI
                     /ApEinfo_fwdcolor="#cccccb"
                     /ApEinfo_revcolor="#cccccb"
                     /ApEinfo_graphicformat="arrow_data {{0 1 2 0 0 -1} {} 0}
                     width 5 offset 0"
     misc_feature    complement(252..252)
                     /label=1st sgRNA 5'end
                     /ApEinfo_fwdcolor="#fefe0a"
                     /ApEinfo_revcolor="#fefe0a"
                     /ApEinfo_graphicformat="arrow_data {{0 1 2 0 0 -1} {} 0}
                     width 5 offset 0"
     misc_feature    complement(233..251)
                     /label=1st sgRNA targeting sequence
                     /ApEinfo_fwdcolor="#cccccb"
                     /ApEinfo_revcolor="#cccccb"
                     /ApEinfo_graphicformat="arrow_data {{0 1 2 0 0 -1} {} 0}
                     width 5 offset 0"
     misc_feature    263..268
                     /label=HindIII
                     /ApEinfo_fwdcolor="#cccccb"
                     /ApEinfo_revcolor="#cccccb"
                     /ApEinfo_graphicformat="arrow_data {{0 1 2 0 0 -1} {} 0}
                     width 5 offset 0"
     misc_feature    complement(312..331)
                     /label=SP6 promoter
                     /ApEinfo_fwdcolor="#cccccb"
                     /ApEinfo_revcolor="#cccccb"
                     /ApEinfo_graphicformat="arrow_data {{0 1 2 0 0 -1} {} 0}
                     width 5 offset 0"
     misc_feature    complement(257..262)
                     /label=BsaI(1)
                     /ApEinfo_label="BsaI"
                     /ApEinfo_fwdcolor="#cccccb"
                     /ApEinfo_revcolor="#cccccb"
                     /ApEinfo_graphicformat="arrow_data {{0 1 2 0 0 -1} {} 0}
                     width 5 offset 0"
     misc_feature    complement(79..79)
                     /label=2nd sgRNA 5'end
                     /ApEinfo_fwdcolor="#fefe0a"
                     /ApEinfo_revcolor="#fefe0a"
                     /ApEinfo_graphicformat="arrow_data {{0 1 2 0 0 -1} {} 0}
                     width 5 offset 0"
     misc_feature    complement(157..232)
                     /label=1st sgRNA scaffold
                     /ApEinfo_fwdcolor="#cccccb"
                     /ApEinfo_revcolor="#cccccb"
                     /ApEinfo_graphicformat="arrow_data {{0 1 2 0 0 -1} {} 0}
                     width 5 offset 0"
     misc_feature    complement(80..156)
                     /label=Alanine tRNA spacer
                     /ApEinfo_fwdcolor="#66ccfe"
                     /ApEinfo_revcolor="#66ccfe"
                     /ApEinfo_graphicformat="arrow_data {{0 1 2 0 0 -1} {} 0}
                     width 5 offset 0"
     misc_feature    60..78
                     /label=2nd RNA targeting sequence
                     /ApEinfo_fwdcolor="#cccccb"
                     /ApEinfo_revcolor="#cccccb"
                     /ApEinfo_graphicformat="arrow_data {{0 1 2 0 0 -1} {} 0}
                     width 5 offset 0"
ORIGIN
        1 gggcgaattg ggcccgacgt cgcatgctcc tctagactcg aggaattcgg tctctaaacN
       61 NNNNNNNNNN NNNNNNNNCt gcaccagccg ggaatcgaac ccgggtctgt accgtggcag
      121 ggtactattc taccactaga ccactggtgc tttgttgcac cgactcggtg ccactttttc
      181 aagttgataa cggactagcc ttattttaac ttgctatttc tagctctaaa acNNNNNNNN
      241 NNNNNNNNNN NCaatcgaga ccaagcttgg atccggagag ctcccaacgc gttggatgca
      301 tagcttgagt attctatagt gtcacctaaa tagcttggcg taatcatggt catagctgtt
      361 tcctgtgtga aattgttatc cgctcacaat tccacacaac atacgagccg gaagcataaa
      421 gtgtaaagcc tggggtgcct aatgagtgag ctaactcaca ttaattgcgt tgcgctcact
      481 gcccgctttc cagtcgggaa acctgtcgtg ccagctgcat taatgaatcg gccaacgcgc
      541 ggggagaggc ggtttgcgta ttgggcgctc ttccgcttcc tcgctcactg actcgctgcg
      601 ctcggtcgtt cggctgcggc gagcggtatc agctcactca aaggcggtaa tacggttatc
      661 cacagaatca ggggataacg caggaaagaa catgtgagca aaaggccagc aaaaggccag
      721 gaaccgtaaa aaggccgcgt tgctggcgtt tttccatagg ctccgccccc ctgacgagca
      781 tcacaaaaat cgacgctcaa gtcagaggtg gcgaaacccg acaggactat aaagatacca
      841 ggcgtttccc cctggaagct ccctcgtgcg ctctcctgtt ccgaccctgc cgcttaccgg
      901 atacctgtcc gcctttctcc cttcgggaag cgtggcgctt tctcatagct cacgctgtag
      961 gtatctcagt tcggtgtagg tcgttcgctc caagctgggc tgtgtgcacg aaccccccgt
     1021 tcagcccgac cgctgcgcct tatccggtaa ctatcgtctt gagtccaacc cggtaagaca
     1081 cgacttatcg ccactggcag cagccactgg taacaggatt agcagagcga ggtatgtagg
     1141 cggtgctaca gagttcttga agtggtggcc taactacggc tacactagaa gaacagtatt
     1201 tggtatctgc gctctgctga agccagttac cttcggaaaa agagttggta gctcttgatc
     1261 cggcaaacaa accaccgctg gtagcggtgg tttttttgtt tgcaagcagc agattacgcg
     1321 cagaaaaaaa ggatctcaag aagatccttt gatcttttct acggggtctg acgctcagtg
     1381 gaacgaaaac tcacgttaag ggattttggt catgagatta tcaaaaagga tcttcaccta
     1441 gatcctttta aattaaaaat gaagttttaa atcaatctaa agtatatatg agtaaacttg
     1501 gtctgacagt taccaatgct taatcagtga ggcacctatc tcagcgatct gtctatttcg
     1561 ttcatccata gttgcctgac tccccgtcgt gtagataact acgatacggg agggcttacc
     1621 atctggcccc agtgctgcaa tgataccgcg agacccacgc tcaccggctc cagatttatc
     1681 agcaataaac cagccagccg gaagggccga gcgcagaagt ggtcctgcaa ctttatccgc
     1741 ctccatccag tctattaatt gttgccggga agctagagta agtagttcgc cagttaatag
     1801 tttgcgcaac gttgttgcca ttgctacagg catcgtggtg tcacgctcgt cgtttggtat
     1861 ggcttcattc agctccggtt cccaacgatc aaggcgagtt acatgatccc ccatgttgtg
     1921 caaaaaagcg gttagctcct tcggtcctcc gatcgttgtc agaagtaagt tggccgcagt
     1981 gttatcactc atggttatgg cagcactgca taattctctt actgtcatgc catccgtaag
     2041 atgcttttct gtgactggtg agtactcaac caagtcattc tgagaatagt gtatgcggcg
     2101 accgagttgc tcttgcccgg cgtcaatacg ggataatacc gcgccacata gcagaacttt
     2161 aaaagtgctc atcattggaa aacgttcttc ggggcgaaaa ctctcaagga tcttaccgct
     2221 gttgagatcc agttcgatgt aacccactcg tgcacccaac tgatcttcag catcttttac
     2281 tttcaccagc gtttctgggt gagcaaaaac aggaaggcaa aatgccgcaa aaaagggaat
     2341 aagggcgaca cggaaatgtt gaatactcat actcttcctt tttcaatatt attgaagcat
     2401 ttatcagggt tattgtctca tgagcggata catatttgaa tgtatttaga aaaataaaca
     2461 aataggggtt ccgcgcacat ttccccgaaa agtgccacct gatgcggtgt gaaataccgc
     2521 acagatgcgt aaggagaaaa taccgcatca ggaaattgta agcgttaata ttttgttaaa
     2581 attcgcgtta aatttttgtt aaatcagctc attttttaac caataggccg aaatcggcaa
     2641 aatcccttat aaatcaaaag aatagaccga gatagggttg agtgttgttc cagtttggaa
     2701 caagagtcca ctattaaaga acgtggactc caacgtcaaa gggcgaaaaa ccgtctatca
     2761 gggcgatggc ccactacgtg aaccatcacc ctaatcaagt tttttggggt cgaggtgccg
     2821 taaagcacta aatcggaacc ctaaagggag cccccgattt agagcttgac ggggaaagcc
     2881 ggcgaacgtg gcgagaaagg aagggaagaa agcgaaagga gcgggcgcta gggcgctggc
     2941 aagtgtagcg gtcacgctgc gcgtaaccac cacacccgcc gcgcttaatg cgccgctaca
     3001 gggcgcgtcc attcgccatt caggctgcgc aactgttggg aagggcgatc ggtgcgggcc
     3061 tcttcgctat tacgccagct ggcgaaaggg ggatgtgctg caaggcgatt aagttgggta
     3121 acgccagggt tttcccagtc acgacgttgt aaaacgacgg ccagtgaatt gtaatacgac
     3181 tcactata     
//
