# Supplementary material for: CRISPR/Cas9 mutagenesis of the Arabidopsis GROWTH-REGULATING FACTOR (GRF) gene family
Source: Front Genome Ed. 2023 Oct 16;5:1251557. doi: 10.3389/fgeed.2023.1251557 (PMC10613670; doi:10.3389/fgeed.2023.1251557)
Supplement: Supplementary file 4 [file DataSheet2.ZIP › Supplementary Data Sheet 2/pYUU.gb]

LOCUS       pYUU                   17434 bp ds-DNA     circular     20-JUN-2020
DEFINITION  .
ACCESSION   
VERSION     
SOURCE      .
  ORGANISM  .
COMMENT     
COMMENT     ApEinfo:methylated:0
FEATURES             Location/Qualifiers
     misc_feature    complement(15374..16374)
                     /note="STA region from pVS1 plasmid"
                     /label=pVS1 staA (partition repA superfamily) cds
                     /ApEinfo_fwdcolor="#cccccb"
                     /ApEinfo_revcolor="#cccccb"
                     /ApEinfo_graphicformat="arrow_data {{0 1 2 0 0 -1} {} 0}
                     width 5 offset 0"
     terminator      8449..9083
                     /vntifkey="43"
                     /label=pea rbcS (ribulose bisphosphate carboxylase) 3'UTR
                     (polyA signal)
                     /ApEinfo_fwdcolor="#cccccb"
                     /ApEinfo_revcolor="#cccccb"
                     /ApEinfo_graphicformat="arrow_data {{0 1 2 0 0 -1} {} 0}
                     width 5 offset 0"
     misc_feature    13110..13370
                     /note="bom site from pBR322"
                     /label=pBR322 bom site
                     /ApEinfo_fwdcolor="#cccccb"
                     /ApEinfo_revcolor="#cccccb"
                     /ApEinfo_graphicformat="arrow_data {{0 1 2 0 0 -1} {} 0}
                     width 5 offset 0"
     CDS             4173..8444
                     /vntifkey="4"
                     /label=zCas9 cds (codon-optimized for maize)
                     /ApEinfo_fwdcolor="#cccccb"
                     /ApEinfo_revcolor="#cccccb"
                     /ApEinfo_graphicformat="arrow_data {{0 1 2 0 0 -1} {} 0}
                     width 5 offset 0"
     CDS             11605..12399
                     /note="aadA (kanamycin resistance) gene amplified from
                     pIG121Hm"
                     /codon_start=1
                     /product="aminoglycoside phosphotransferase"
                     /protein_id="AAF65355.1"
                     /db_xref="GI:7638089"
                     /translation="MAKMRISPELKKLIEKYRCVKDTEGMSPAKVYKLVGENENLYLK
                     MTDSRYKGTTYDVEREKDMMLWLEGKLPVPKVLHFERHDGWSNLLMSEADGVLCSEEY
                     EDEQSPEKIIELYAECIRLFHSIDISDCPYTNSLDSRLAELDYLLNNDLADVDCENWE
                     EDTPFKDPRELYDFLKTEKPEEELVFSHGDLGDSNIFVKDGKVSGFIDLGRSGRADKW
                     YDIAFCVRSIREDIGEEQYVELFFDLLGIKPDWEKIKYYILLDELF"
                     /label=kanR (aminoglycoside phosphotransferase) cds
                     /ApEinfo_fwdcolor="#cccccb"
                     /ApEinfo_revcolor="#cccccb"
                     /ApEinfo_graphicformat="arrow_data {{0 1 2 0 0 -1} {} 0}
                     width 5 offset 0"
     misc_feature    complement(14004..15077)
                     /label=pVS1 repA (replication protein) cds
                     /ApEinfo_fwdcolor="#cccccb"
                     /ApEinfo_revcolor="#cccccb"
                     /ApEinfo_graphicformat="arrow_data {{0 1 2 0 0 -1} {} 0}
                     width 5 offset 0"
     promoter        254..677
                     /vntifkey="29"
                     /label=U6-26 promoter (At3g13855)
                     /ApEinfo_fwdcolor="#cccccb"
                     /ApEinfo_revcolor="#cccccb"
                     /ApEinfo_graphicformat="arrow_data {{0 1 2 0 0 -1} {} 0}
                     width 5 offset 0"
     misc_feature    11156..11180
                     /label=LB (T-DNA left border repeat)
                     /ApEinfo_fwdcolor="#cccccb"
                     /ApEinfo_revcolor="#cccccb"
                     /ApEinfo_graphicformat="arrow_data {{0 1 2 0 0 -1} {} 0}
                     width 5 offset 0"
     snoRNA          1900..1975
                     /vntifkey="105"
                     /label=crRNA scaffold
                     /ApEinfo_fwdcolor="#cccccb"
                     /ApEinfo_revcolor="#cccccb"
                     /ApEinfo_graphicformat="arrow_data {{0 1 2 0 0 -1} {} 0}
                     width 5 offset 0"
     misc_feature    2180..4165
                     /label=polyubiquitin 10 (At4g05320) promoter and 5'UTR
                     including intron 1
                     /ApEinfo_fwdcolor="#cccccb"
                     /ApEinfo_revcolor="#cccccb"
                     /ApEinfo_graphicformat="arrow_data {{0 1 2 0 0 -1} {} 0}
                     width 5 offset 0"
     misc_feature    complement(13744..13938)
                     /label=pVS1 ori (origin of replication)
                     /ApEinfo_fwdcolor="#cccccb"
                     /ApEinfo_revcolor="#cccccb"
                     /ApEinfo_graphicformat="arrow_data {{0 1 2 0 0 -1} {} 0}
                     width 5 offset 0"
     terminator      1976..2167
                     /vntifkey="43"
                     /label=U6-26 terminator (At3g13855)
                     /ApEinfo_fwdcolor="#cccccb"
                     /ApEinfo_revcolor="#cccccb"
                     /ApEinfo_graphicformat="arrow_data {{0 1 2 0 0 -1} {} 0}
                     width 5 offset 0"
     rep_origin      12690..12970
                     /note="pBR322 origin of replication"
                     /label=pBR322 ori (origin of replication)
                     /ApEinfo_fwdcolor="#cccccb"
                     /ApEinfo_revcolor="#cccccb"
                     /ApEinfo_graphicformat="arrow_data {{0 1 2 0 0 -1} {} 0}
                     width 5 offset 0"
     CDS             957..1748
                     /vntifkey="4"
                     /label=spR (spectinomycin adenyltransferase) cds
                     /ApEinfo_fwdcolor="#cccccb"
                     /ApEinfo_revcolor="#cccccb"
                     /ApEinfo_graphicformat="arrow_data {{0 1 2 0 0 -1} {} 0}
                     width 5 offset 0"
     misc_feature    10655..10888
                     /label=N7 nuclear localization signal (At4g19150)
                     /ApEinfo_fwdcolor="#cccccb"
                     /ApEinfo_revcolor="#cccccb"
                     /ApEinfo_graphicformat="arrow_data {{0 1 2 0 0 -1} {} 0}
                     width 5 offset 0"
     misc_feature    680..685
                     /vntifkey="21"
                     /label=BsaI
                     /ApEinfo_fwdcolor="#cccccb"
                     /ApEinfo_revcolor="#cccccb"
                     /ApEinfo_graphicformat="arrow_data {{0 1 2 0 0 -1} {} 0}
                     width 5 offset 0"
     misc_feature    9104..9901
                     /label=CRU3 promoter (At4g28520, including start codon)
                     /ApEinfo_fwdcolor="#cccccb"
                     /ApEinfo_revcolor="#cccccb"
                     /ApEinfo_graphicformat="arrow_data {{0 1 2 0 0 -1} {} 0}
                     width 5 offset 0"
     misc_feature    complement(1893..1898)
                     /vntifkey="21"
                     /label=BsaI(1)
                     /ApEinfo_label="BsaI"
                     /ApEinfo_fwdcolor="#cccccb"
                     /ApEinfo_revcolor="#cccccb"
                     /ApEinfo_graphicformat="arrow_data {{0 1 2 0 0 -1} {} 0}
                     width 5 offset 0"
     misc_feature    13944..13944
                     /label=mutation (g>c) removing BseI site
                     /ApEinfo_fwdcolor="#cccccb"
                     /ApEinfo_revcolor="#cccccb"
                     /ApEinfo_graphicformat="arrow_data {{0 1 2 0 0 -1} {} 0}
                     width 5 offset 0"
     misc_feature    678..678
                     /label=sgRNA 5'end
                     /ApEinfo_fwdcolor="#ffff00"
                     /ApEinfo_revcolor="#ffff00"
                     /ApEinfo_graphicformat="arrow_data {{0 1 2 0 0 -1} {} 0}
                     width 5 offset 0"
     misc_feature    10898..11088
                     /label=CaMV 3'UTR (polyA signal)
                     /ApEinfo_fwdcolor="#cccccb"
                     /ApEinfo_revcolor="#cccccb"
                     /ApEinfo_graphicformat="arrow_data {{0 1 2 0 0 -1} {} 0}
                     width 5 offset 0"
     misc_feature    9899..10891
                     /label=YFP-N7 (yellow fluorescent protein) cds
                     /ApEinfo_fwdcolor="#cccccb"
                     /ApEinfo_revcolor="#cccccb"
                     /ApEinfo_graphicformat="arrow_data {{0 1 2 0 0 -1} {} 0}
                     width 5 offset 0"
     misc_feature    complement(1..25)
                     /label=RB (T-DNA right border repeat)
                     /ApEinfo_fwdcolor="#cccccb"
                     /ApEinfo_revcolor="#cccccb"
                     /ApEinfo_graphicformat="arrow_data {{0 1 2 0 0 -1} {} 0}
                     width 5 offset 0"
     misc_feature    9932..10648
                     /label=Venus core domain
                     /ApEinfo_fwdcolor="#cccccb"
                     /ApEinfo_revcolor="#cccccb"
                     /ApEinfo_graphicformat="arrow_data {{0 1 2 0 0 -1} {} 0}
                     width 5 offset 0"
ORIGIN
        1 gtttacccgc caatatatcc tgtcaaacac tgatagttta aactgaaggc gggaaacgac
       61 aatctgatcc aagctcaagc tgctctagca ttcgccattc aggctgcgca actgttggga
      121 agggcgatcg gtgcgggcct cttcgctatt acgccagctg gcgaaagggg gatgtgctgc
      181 aaggcgatta agttgggtaa cgccagggtt ttcccagtca cgacgttgta aaacgacggc
      241 cagtgccaag cttcgacttg ccttccgcac aatacatcat ttcttcttag ctttttttct
      301 tcttcttcgt tcatacagtt tttttttgtt tatcagctta cattttcttg aaccgtagct
      361 ttcgttttct tctttttaac tttccattcg gagtttttgt atcttgtttc atagtttgtc
      421 ccaggattag aatgattagg catcgaacct tcaagaattt gattgaataa aacatcttca
      481 ttcttaagat atgaagataa tcttcaaaag gcccctggga atctgaaaga agagaagcag
      541 gcccatttat atgggaaaga acaatagtat ttcttatata ggcccattta agttgaaaac
      601 aatcttcaaa agtcccacat cgcttagata agaaaacgaa gctgagttta tatacagcta
      661 gagtcgaagt agtgattggg agaccaaccc agtggacata agcctgttcg gttcgtaagc
      721 tgtaatgcaa gtagcgtatg cgctcacgca actggtccag aaccttgacc gaacgcagcg
      781 gtggtaacgg cgcagtggcg gttttcatgg cttgttatga ctgttttttt ggggtacagt
      841 ctatgcctcg ggcatccaag cagcaagcgc gttacgccgt gggtcgatgt ttgatgttat
      901 ggagcagcaa cgatgttacg cagcagggca gtcgccctaa aacaaagtta aacatcatgg
      961 gggaagcggt gatcgccgaa gtatcgactc aactatcaga ggtagttggc gtcatcgagc
     1021 gccatctcga accgacgttg ctggccgtac atttgtacgg ctccgcagtg gatggcggcc
     1081 tgaagccaca cagtgatatt gatttgctgg ttacggtgac cgtaaggctt gatgaaacaa
     1141 cgcggcgagc tttgatcaac gaccttttgg aaacttcggc ttcccctgga gagagcgaga
     1201 ttctccgcgc tgtagaagtc accattgttg tgcacgacga catcattccg tggcgttatc
     1261 cagctaagcg cgaactgcaa tttggagaat ggcagcgcaa tgacattctt gcaggtatct
     1321 tcgagccagc cacgatcgac attgatctgg ctatcttgct gacaaaagca agagaacata
     1381 gcgttgcctt ggtaggtcca gcggcggagg aactctttga tccggttcct gaacaggatc
     1441 tatttgaggc gctaaatgaa accttaacgc tatggaactc gccgcccgac tgggctggcg
     1501 atgagcgaaa tgtagtgctt acgttgtccc gcatttggta cagcgcagta accggcaaaa
     1561 tcgcgccgaa ggatgtcgct gccgactggg caatggagcg cctgccggcc cagtatcagc
     1621 ccgtcatact tgaagctaga caggcttatc ttggacaaga agaagatcgc ttggcctcgc
     1681 gcgcagatca gttggaagaa tttgtccact acgtgaaagg cgagatcacc aaggtagtcg
     1741 gcaaataatg tctagctaga aattcgttca agccgacgcc gcttcgcggc gcggcttaac
     1801 tcaagcgtta gatgcactaa gcacataatt gctcacagcc aaactatcag gtcaagtctg
     1861 cttttattat ttttaagcgt gcataataag ccggtctcgg ttttagagct agaaatagca
     1921 agttaaaata aggctagtcc gttatcaact tgaaaaagtg gcaccgagtc ggtgcttttt
     1981 tttgcaaaat tttccagatc gatttcttct tcctctgttc ttcggcgttc aatttctggg
     2041 gttttctctt cgttttctgt aactgaaacc taaaatttga cctaaaaaaa atctcaaata
     2101 atatgattca gtggttttgt acttttcagt tagttgagtt ttgcagttCC GATGAGATAA
     2161 ACCAATAcca tggatacaca gtctagctca acagagcttt taacccaaat tggtacaata
     2221 gaatacaact ttagatcata attctcaaaa gaaagagatt ccttagctat tctatctgcc
     2281 actccatttc cttctcggct tgtatgcaca agcataaaat cctcaaactt gctaagtaga
     2341 tactttatgt cttggataat tggattgaga cttgacaagc ataactttca tgtaaccaaa
     2401 gacacaagtt gctgagaatc cacctcaaaa atgatcttcc tataattgaa tcgggataat
     2461 gacagcacag cccatctaag agcctccact tctacttcca gcacgcttct tacttttacc
     2521 acagctcttg cacctaacca taacaccttc cctgtatgat cgcgaagcac ccaccctaag
     2581 ccacatttta atccttctgt tggccatgcc ccatcaaagt tgcacttaac ccaagattgt
     2641 ggtggagctt cccatgtttc tcgtctgtcc cgacggtgtt gtggttggtg ctttccttac
     2701 attctgagcc tctttccttc taatccactc atctgcatct tcttgtgtcc ttactaatac
     2761 ctcattggtt ccaaattccc tccctttaag caccagctcg tttctgttct tccacagcct
     2821 cccaagtatc caagggacta aagcctccac attcttcaga tcaggatatt cttgtttaag
     2881 atgttgaact ctatggaggt ttgtatgaac tgatgatcta ggaccggata agttcccttc
     2941 ttcatagcga acttattcaa agaatgtttt gtgtatcatt cttgttacat tgttattaat
     3001 gaaaaaatat tattggtcat tggactgaac acgagtgtta aatatggacc aggccccaaa
     3061 taagatccat tgatatatga attaaataac aagaataaat cgagtcacca aaccacttgc
     3121 cttttttaac gagacttgtt caccaacttg atacaaaagt cattatccta tgcaaatcaa
     3181 taatcataca aaaatatcca ataacactaa aaaattaaaa gaaatggata atttcacaat
     3241 atgttatacg ataaagaagt tacttttcca agaaattcac tgattttata agcccacttg
     3301 cattagataa atggcaaaaa aaaacaaaaa ggaaaagaaa taaagcacga agaattctag
     3361 aaaatacgaa atacgcttca atgcagtggg acccacggtt caattattgc caattttcag
     3421 ctccaccgta tatttaaaaa ataaaacgat aatgctaaaa aaatataaat cgtaacgatc
     3481 gttaaatctc aacggctgga tcttatgacg accgttagaa attgtggttg tcgacgagtc
     3541 agtaataaac ggcgtcaaag tggttgcagc cggcacacac gagtcgtgtt tatcaactca
     3601 aagcacaaat acttttcctc aacctaaaaa taaggcaatt agccaaaaac aactttgcgt
     3661 gtaaacaacg ctcaatacac gtgtcatttt attattagct attgcttcac cgccttagct
     3721 ttctcgtgac ctagtcgtcc tcgtcttttc ttcttcttct tctataaaac aatacccaaa
     3781 gagctcttct tcttcacaat tcagatttca atttctcaaa atcttaaaaa ctttctctca
     3841 attctctcta ccgtgatcaa ggtaaatttc tgtgttcctt attctctcaa aatcttcgat
     3901 tttgttttcg ttcgatccca atttcgtata tgttctttgg tttagattct gttaatctta
     3961 gatcgaagac gattttctgg gtttgatcgt tagatatcat cttaattctc gattagggtt
     4021 tcatagatat catccgattt gttcaaataa tttgagtttt gtcgaataat tactcttcga
     4081 tttgtgattt ctatctagat ctggtgttag tttctagttt gtgcgatcga atttgtcgat
     4141 taatctgagt ttttctgatt aacaggtTCT AGATGGatta caaggaccac gacggggatt
     4201 acaaggacca cgacattgat tacaaggatg atgatgacaa gatggctccg aagaagaaga
     4261 ggaaggttgg catccacggg gtgccagctg ctgacaagaa gtactcgatc ggcctcgata
     4321 ttgggactaa ctctgttggc tgggccgtga tcaccgacga gtacaaggtg ccctcaaaga
     4381 agttcaaggt cctgggcaac accgatcggc attccatcaa gaagaatctc attggcgctc
     4441 tcctgttcga cagcggcgag acggctgagg ctacgcggct caagcgcacc gcccgcaggc
     4501 ggtacacgcg caggaagaat cgcatctgct acctgcagga gattttctcc aacgagatgg
     4561 cgaaggttga cgattctttc ttccacaggc tggaggagtc attcctcgtg gaggaggata
     4621 agaagcacga gcggcatcca atcttcggca acattgtcga cgaggttgcc taccacgaga
     4681 agtaccctac gatctaccat ctgcggaaga agctcgtgga ctccacagat aaggcggacc
     4741 tccgcctgat ctacctcgct ctggcccaca tgattaagtt caggggccat ttcctgatcg
     4801 agggggatct caacccggac aatagcgatg ttgacaagct gttcatccag ctcgtgcaga
     4861 cgtacaacca gctcttcgag gagaacccca ttaatgcgtc aggcgtcgac gcgaaggcta
     4921 tcctgtccgc taggctctcg aagtctcggc gcctcgagaa cctgatcgcc cagctgccgg
     4981 gcgagaagaa gaacggcctg ttcgggaatc tcattgcgct cagcctgggg ctcacgccca
     5041 acttcaagtc gaatttcgat ctcgctgagg acgccaagct gcagctctcc aaggacacat
     5101 acgacgatga cctggataac ctcctggccc agatcggcga tcagtacgcg gacctgttcc
     5161 tcgctgccaa gaatctgtcg gacgccatcc tcctgtctga tattctcagg gtgaacaccg
     5221 agattacgaa ggctccgctc tcagcctcca tgatcaagcg ctacgacgag caccatcagg
     5281 atctgaccct cctgaaggcg ctggtcaggc agcagctccc cgagaagtac aaggagatct
     5341 tcttcgatca gtcgaagaac ggctacgctg ggtacattga cggcggggcc tctcaggagg
     5401 agttctacaa gttcatcaag ccgattctgg agaagatgga cggcacggag gagctgctgg
     5461 tgaagctcaa tcgcgaggac ctcctgagga agcagcggac attcgataac ggcagcatcc
     5521 cacaccagat tcatctcggg gagctgcacg ctatcctgag gaggcaggag gacttctacc
     5581 ctttcctcaa ggataaccgc gagaagatcg agaagattct gactttcagg atcccgtact
     5641 acgtcggccc actcgctagg ggcaactccc gcttcgcttg gatgacccgc aagtcagagg
     5701 agacgatcac gccgtggaac ttcgaggagg tggtcgacaa gggcgctagc gctcagtcgt
     5761 tcatcgagag gatgacgaat ttcgacaaga acctgccaaa tgagaaggtg ctccctaagc
     5821 actcgctcct gtacgagtac ttcacagtct acaacgagct gactaaggtg aagtatgtga
     5881 ccgagggcat gaggaagccg gctttcctgt ctggggagca gaagaaggcc atcgtggacc
     5941 tcctgttcaa gaccaaccgg aaggtcacgg ttaagcagct caaggaggac tacttcaaga
     6001 agattgagtg cttcgattcg gtcgagatct ctggcgttga ggaccgcttc aacgcctccc
     6061 tggggaccta ccacgatctc ctgaagatca ttaaggataa ggacttcctg gacaacgagg
     6121 agaatgagga tatcctcgag gacattgtgc tgacactcac tctgttcgag gaccgggaga
     6181 tgatcgagga gcgcctgaag acttacgccc atctcttcga tgacaaggtc atgaagcagc
     6241 tcaagaggag gaggtacacc ggctggggga ggctgagcag gaagctcatc aacggcattc
     6301 gggacaagca gtccgggaag acgatcctcg acttcctgaa gagcgatggc ttcgcgaacc
     6361 gcaatttcat gcagctgatt cacgatgaca gcctcacatt caaggaggat atccagaagg
     6421 ctcaggtgag cggccagggg gactcgctgc acgagcatat cgcgaacctc gctggctcgc
     6481 cagctatcaa gaaggggatt ctgcagaccg tgaaggttgt ggacgagctg gtgaaggtca
     6541 tgggcaggca caagcctgag aacatcgtca ttgagatggc ccgggagaat cagaccacgc
     6601 agaagggcca gaagaactca cgcgagagga tgaagaggat cgaggagggc attaaggagc
     6661 tggggtccca gatcctcaag gagcacccgg tggagaacac gcagctgcag aatgagaagc
     6721 tctacctgta ctacctccag aatggccgcg atatgtatgt ggaccaggag ctggatatta
     6781 acaggctcag cgattacgac gtcgatcata tcgttccaca gtcattcctg aaggatgact
     6841 ccattgacaa caaggtcctc accaggtcgg acaagaaccg gggcaagtct gataatgttc
     6901 cttcagagga ggtcgttaag aagatgaaga actactggcg ccagctcctg aatgccaagc
     6961 tgatcacgca gcggaagttc gataacctca caaaggctga gaggggcggg ctctctgagc
     7021 tggacaaggc gggcttcatc aagaggcagc tggtcgagac acggcagatc actaagcacg
     7081 ttgcgcagat tctcgactca cggatgaaca ctaagtacga tgagaatgac aagctgatcc
     7141 gcgaggtgaa ggtcatcacc ctgaagtcaa agctcgtctc cgacttcagg aaggatttcc
     7201 agttctacaa ggttcgggag atcaacaatt accaccatgc ccatgacgcg tacctgaacg
     7261 cggtggtcgg cacagctctg atcaagaagt acccaaagct cgagagcgag ttcgtgtacg
     7321 gggactacaa ggtttacgat gtgaggaaga tgatcgccaa gtcggagcag gagattggca
     7381 aggctaccgc caagtacttc ttctactcta acattatgaa tttcttcaag acagagatca
     7441 ctctggccaa tggcgagatc cggaagcgcc ccctcatcga gacgaacggc gagacggggg
     7501 agatcgtgtg ggacaagggc agggatttcg cgaccgtcag gaaggttctc tccatgccac
     7561 aagtgaatat cgtcaagaag acagaggtcc agactggcgg gttctctaag gagtcaattc
     7621 tgcctaagcg gaacagcgac aagctcatcg cccgcaagaa ggactgggat ccgaagaagt
     7681 acggcgggtt cgacagcccc actgtggcct actcggtcct ggttgtggcg aaggttgaga
     7741 agggcaagtc caagaagctc aagagcgtga aggagctgct ggggatcacg attatggagc
     7801 gctccagctt cgagaagaac ccgatcgatt tcctggaggc gaagggctac aaggaggtga
     7861 agaaggacct gatcattaag ctccccaagt actcactctt cgagctggag aacggcagga
     7921 agcggatgct ggcttccgct ggcgagctgc agaaggggaa cgagctggct ctgccgtcca
     7981 agtatgtgaa cttcctctac ctggcctccc actacgagaa gctcaagggc agccccgagg
     8041 acaacgagca gaagcagctg ttcgtcgagc agcacaagca ttacctcgac gagatcattg
     8101 agcagatttc cgagttctcc aagcgcgtga tcctggccga cgcgaatctg gataaggtcc
     8161 tctccgcgta caacaagcac cgcgacaagc caatcaggga gcaggctgag aatatcattc
     8221 atctcttcac cctgacgaac ctcggcgccc ctgctgcttt caagtacttc gacacaacta
     8281 tcgatcgcaa gaggtacaca agcactaagg aggtcctgga cgcgaccctc atccaccagt
     8341 cgattaccgg cctctacgag acgcgcatcg acctgtctca gctcgggggc gacaagcggc
     8401 cagcggcgac gaagaaggcg gggcaggcga agaagaagaa gtgagctcag agctttcgtt
     8461 cgtatcatcg gtttcgacaa cgttcgtcaa gttcaatgca tcagtttcat tgcgcacaca
     8521 ccagaatcct actgagtttg agtattatgg cattgggaaa actgtttttc ttgtaccatt
     8581 tgttgtgctt gtaatttact gtgtttttta ttcggttttc gctatcgaac tgtgaaatgg
     8641 aaatggatgg agaagagtta atgaatgata tggtcctttt gttcattctc aaattaatat
     8701 tatttgtttt ttctcttatt tgttgtgtgt tgaatttgaa attataagag atatgcaaac
     8761 attttgtttt gagtaaaaat gtgtcaaatc gtggcctcta atgaccgaag ttaatatgag
     8821 gagtaaaaca cttgtagttg taccattatg cttattcact aggcaacaaa tatattttca
     8881 gacctagaaa agctgcaaat gttactgaat acaagtatgt cctcttgtgt tttagacatt
     8941 tatgaacttt cctttatgta attttccaga atccttgtca gattctaatc attgctttat
     9001 aattatagtt atactcatgg atttgtagtt gagtatgaaa atatttttta atgcatttta
     9061 tgacttgcca attgattgac aacgaattcg ggcccattta aataggcgaa aggggtttag
     9121 ggtttaagct cagacttcta ttggagtaaa tgggacggtg tcacattttc cgttttggaa
     9181 atgaactttg ggctcacgtt atgggctatt agatatttga tgggctttct agtaaataca
     9241 atataagtta ttgggcttag tttaaataag cccatgttgg aaatatttga cacatgtctt
     9301 ggctactagt gctaaacatg caaccgaaca gttgtcgaga caagtcgcag catatacaat
     9361 ggatcaaaca cgcctagtgt cgccgcgtct cgctcatgtg tcaccttgtt tcctcgtttt
     9421 tttttaattt ttcataagtt cttttgtttt atcttcaata caaatttttg gctgtatctt
     9481 gcaaactctt cgatcatatc gccaatatac gtgaacactg gtgatctaat ttgttgtgtt
     9541 aattgttaaa tttagattct attctccggt ttaaaagtga attatatgta tcatggttaa
     9601 aacattgtaa gtaagatgat aataaaatga taaatttagt tgatggataa cgtgaagcaa
     9661 aaaatgagat agatacattt gattttgtcg tattttgaca tatgcggaga gtgagctacg
     9721 cgcatgaaga tcaagagaca cttgctcgag ctcacagagt gacgtgtaaa aagcttagac
     9781 tgaagtcccc atgcaaacct aatcctacgt ggctcaaacc acgagctcac ttgacaatat
     9841 ataaactcct cctaagtccc gttctcttca tccatctctc acaacaaaca aaaagaaaat
     9901 ggttaagctc agcaatctcc tcgttggatc tatggtgagc aagggcgagg agctgttcac
     9961 cggggtggtg cccatcctgg tcgagctgga cggcgacgta aacggccaca agttcagcgt
    10021 gtccggcgag ggcgagggcg atgccaccta cggcaagctg accctgaagt tcatctgcac
    10081 caccggcaag ctgcccgtgc cctggcccac cctcgtgacc accttcggct acggcctgat
    10141 gtgcttcgcc cgctaccccg accacatgaa gcagcacgac ttcttcaagt ccgccatgcc
    10201 cgaaggctac gtccaggagc gcaccatctt cttcaaggac gacggcaact acaagacccg
    10261 cgccgaggtg aagttcgagg gcgacaccct ggtgaaccgc atcgagctga agggcatcga
    10321 cttcaaggag gacggcaaca tcctggggca caagctggag tacaactaca acagccacaa
    10381 cgtctatatc atggccgaca agcagaagaa cggcatcaag gtgaacttca agatccgcca
    10441 caacatcgag gacggcagcg tgcagctcgc cgaccactac cagcagaaca cccccatcgg
    10501 cgacggcccc gtgctgctgc ccgacaacca ctacctgagc taccagtccg ccctgagcaa
    10561 agaccccaac gagaagcgcg atcacatggt cctgctggag ttcgtgaccg ccgccgggat
    10621 cactctcggc atggacgagc tgtacaagaa acaattcaag cgtgaagagc aagcaaggaa
    10681 agctaaggtg aacaatgaga aaaagacgga aatagtgaaa ccagagagtt gtagcaatga
    10741 aggagatgtc aaggatctga aaagaaagga ctctgaggat ggaaacgagg gtgaggaaga
    10801 agaagcttct tcgaaaccga aaaagccaaa agttgctctt tctcatcttc aggacattga
    10861 cgacacagaa gctgatcaag aagaagagta atctagtctc gagtttctcc ataataatgt
    10921 gtgagtagtt cccagataag ggaattaggg ttcctatagg gtttcgctca tgtgttgagc
    10981 atataagaaa cccttagtat gtatttgtat ttgtaaaata cttctatcaa taaaatttct
    11041 aattcctaaa accaaaatcc agtactaaaa tccagatccc ccgaattaat tcggcgttaa
    11101 ttcagtacat taaaaacgtc cgcaatgtgt tattaagttg tctaagcgtc aatttgttta
    11161 caccacaata tatcctgcca ccagccagcc aacagctccc cgaccggcag ctcggcacaa
    11221 aatcaccact cgatacaggc agcccatcag tccgggacgg cgtcagcggg agagccgttg
    11281 taaggcggca gactttgctc atgttaccga tgctattcgg aagaacggca actaagctgc
    11341 cgggtttgaa acacggatga tctcgcggag ggtagcatgt tgattgtaac gatgacagag
    11401 cgttgctgcc tgtgatcacc gcggtttcaa aatcggctcc gtcgatacta tgttatacgc
    11461 caactttgaa aacaactttg aaaaagctgt tttctggtat ttaaggtttt agaatgcaag
    11521 gaacagtgaa ttggagttcg tcttgttata attagcttct tggggtatct ttaaatactg
    11581 tagaaaagag gaaggaaata ataaatggct aaaatgagaa tatcaccgga attgaaaaaa
    11641 ctgatcgaaa aataccgctg cgtaaaagat acggaaggaa tgtctcctgc taaggtatat
    11701 aagctggtgg gagaaaatga aaacctatat ttaaaaatga cggacagccg gtataaaggg
    11761 accacctatg atgtggaacg ggaaaaggac atgatgctat ggctggaagg aaagctgcct
    11821 gttccaaagg tcctgcactt tgaacggcat gatggctgga gcaatctgct catgagtgag
    11881 gccgatggcg tcctttgctc ggaagagtat gaagatgaac aaagccctga aaagattatc
    11941 gagctgtatg cggagtgcat caggctcttt cactccatcg acatatcgga ttgtccctat
    12001 acgaatagct tagacagccg cttagccgaa ttggattact tactgaataa cgatctggcc
    12061 gatgtggatt gcgaaaactg ggaagaagac actccattta aagatccgcg cgagctgtat
    12121 gattttttaa agacggaaaa gcccgaagag gaacttgtct tttcccacgg cgacctggga
    12181 gacagcaaca tctttgtgaa agatggcaaa gtaagtggct ttattgatct tgggagaagc
    12241 ggcagggcgg acaagtggta tgacattgcc ttctgcgtcc ggtcgatcag ggaggatatc
    12301 ggggaagaac agtatgtcga gctatttttt gacttactgg ggatcaagcc tgattgggag
    12361 aaaataaaat attatatttt actggatgaa ttgttttagt acctagaatg catgaccaaa
    12421 atcccttaac gtgagttttc gttccactga gcgtcagacc ccgtagaaaa gatcaaagga
    12481 tcttcttgag atcctttttt tctgcgcgta atctgctgct tgcaaacaaa aaaaccaccg
    12541 ctaccagcgg tggtttgttt gccggatcaa gagctaccaa ctctttttcc gaaggtaact
    12601 ggcttcagca gagcgcagat accaaatact gtccttctag tgtagccgta gttaggccac
    12661 cacttcaaga actctgtagc accgcctaca tacctcgctc tgctaatcct gttaccagtg
    12721 gctgctgcca gtggcgataa gtcgtgtctt accgggttgg actcaagacg atagttaccg
    12781 gataaggcgc agcggtcggg ctgaacgggg ggttcgtgca cacagcccag cttggagcga
    12841 acgacctaca ccgaactgag atacctacag cgtgagctat gagaaagcgc cacgcttccc
    12901 gaagggagaa aggcggacag gtatccggta agcggcaggg tcggaacagg agagcgcacg
    12961 agggagcttc cagggggaaa cgcctggtat ctttatagtc ctgtcgggtt tcgccacctc
    13021 tgacttgagc gtcgattttt gtgatgctcg tcaggggggc ggagcctatg gaaaaacgcc
    13081 agcaacgcgg cctttttacg gttcctggcc ttttgctggc cttttgctca catgttcttt
    13141 cctgcgttat cccctgattc tgtggataac cgtattaccg cctttgagtg agctgatacc
    13201 gctcgccgca gccgaacgac cgagcgcagc gagtcagtga gcgaggaagc ggaagagcgc
    13261 ctgatgcggt attttctcct tacgcatctg tgcggtattt cacaccgcat atggtgcact
    13321 ctcagtacaa tctgctctga tgccgcatag ttaagccagt atacactccg ctatcgctac
    13381 gtgactgggt catggctgcg ccccgacacc cgccaacacc cgctgacgcg ccctgacggg
    13441 cttgtctgct cccggcatcc gcttacagac aagctgtgac cgtctccggg agctgcatgt
    13501 gtcagaggtt ttcaccgtca tcaccgaaac gcgcgaggca gggtgccttg atgtgggcgc
    13561 cggcggtcga gtggcgacgg cgcggcttgt ccgcgccctg gtagattgcc tggccgtagg
    13621 ccagccattt ttgagcggcc agcggccgcg ataggccgac gcgaagcggc ggggcgtagg
    13681 gagcgcagcg accgaagggt aggcgctttt tgcagctctt cggctgtgcg ctggccagac
    13741 agttatgcac aggccaggcg ggttttaaga gttttaataa gttttaaaga gttttaggcg
    13801 gaaaaatcgc cttttttctc ttttatatca gtcacttaca tgtgtgaccg gttcccaatg
    13861 tacggctttg ggttcccaat gtacgggttc cggttcccaa tgtacggctt tgggttccca
    13921 atgtacgtgc tatccacagg aaacagacct tttcgacctt tttcccctgc tagggcaatt
    13981 tgccctagca tctgctccgt acattaggaa ccggcggatg cttcgccctc gatcaggttg
    14041 cggtagcgca tgactaggat cgggccagcc tgccccgcct cctccttcaa atcgtactcc
    14101 ggcaggtcat ttgacccgat cagcttgcgc acggtgaaac agaacttctt gaactctccg
    14161 gcgctgccac tgcgttcgta gatcgtcttg aacaaccatc tggcttctgc cttgcctgcg
    14221 gcgcggcgtg ccaggcggta gagaaaacgg ccgatgccgg gatcgatcaa aaagtaatcg
    14281 gggtgaaccg tcagcacgtc cgggttcttg ccttctgtga tctcgcggta catccaatca
    14341 gctagctcga tctcgatgta ctccggccgc ccggtttcgc tctttacgat cttgtagcgg
    14401 ctaatcaagg cttcaccctc ggataccgtc accaggcggc cgttcttggc cttcttcgta
    14461 cgctgcatgg caacgtgcgt ggtgtttaac cgaatgcagg tttctaccag gtcgtctttc
    14521 tgctttccgc catcggctcg ccggcagaac ttgagtacgt ccgcaacgtg tggacggaac
    14581 acgcggccgg gcttgtctcc cttcccttcc cggtatcggt tcatggattc ggttagatgg
    14641 gaaaccgcca tcagtaccag gtcgtaatcc cacacactgg ccatgccggc cggccctgcg
    14701 gaaacctcta cgtgcccgtc tggaagctcg tagcggatca cctcgccagc tcgtcggtca
    14761 cgcttcgaca gacggaaaac ggccacgtcc atgatgctgc gactatcgcg ggtgcccacg
    14821 tcatagagca tcggaacgaa aaaatctggt tgctcgtcgc ccttgggcgg cttcctaatc
    14881 gacggcgcac cggctgccgg cggttgccgg gattctttgc ggattcgatc agcggccgct
    14941 tgccacgatt caccggggcg tgcttctgcc tcgatgcgtt gccgctgggc ggcctgcgcg
    15001 gccttcaact tctccaccag gtcatcaccc agcgccgcgc cgatttgtac cgggccggat
    15061 ggtttgcgac cgctcacgcc gattcctcgg gcttgggggt tccagtgcca ttgcagggcc
    15121 ggcagacaac ccagccgctt acgcctggcc aaccgcccgt tcctccacac atggggcatt
    15181 ccacggcgtc ggtgcctggt tgttcttgat tttccatgcc gcctccttta gccgctaaaa
    15241 ttcatctact catttattca tttgctcatt tactctggta gctgcgcgat gtattcagat
    15301 agcagctcgg taatggtctt gccttggcgt accgcgtaca tcttcagctt ggtgtgatcc
    15361 tccgccggca actgaaagtt gacccgcttc atggctggcg tgtctgccag gctggccaac
    15421 gttgcagcct tgctgctgcg tgcgctcgga cggccggcac ttagcgtgtt tgtgcttttg
    15481 ctcattttct ctttacctca ttaactcaaa tgagttttga tttaatttca gcggccagcg
    15541 cctggacctc gcgggcagcg tcgccctcgg gttctgattc aagaacggtt gtgccggcgg
    15601 cggcagtgcc tgggtagctc acgcgctgcg tgatacggga ctcaagaatg ggcagctcgt
    15661 acccggccag cgcctcggca acctcaccgc cgatgcgcgt gcctttgatc gcccgcgaca
    15721 cgacaaaggc cgcttgtagc cttccatccg tgacctcaat gcgctgctta accagctcca
    15781 ccaggtcggc ggtggcccat atgtcgtaag ggcttggctg caccggaatc agcacgaagt
    15841 cggctgcctt gatcgcggac acagccaagt ccgccgcctg gggcgctccg tcgatcacta
    15901 cgaagtcgcg ccggccgatg gccttcacgt cgcggtcaat cgtcgggcgg tcgatgccga
    15961 caacggttag cggttgatct tcccgcacgg ccgcccaatc gcgggcactg ccctggggat
    16021 cggaatcgac taacagaaca tcggccccgg cgagttgcag ggcgcgggct agatgggttg
    16081 cgatggtcgt cttgcctgac ccgcctttct ggttaagtac agcgataacc ttcatgcgtt
    16141 ccccttgcgt atttgtttat ttactcatcg catcatatac gcagcgaccg catgacgcaa
    16201 gctgttttac tcaaatacac atcacctttt tagacggcgg cgctcggttt cttcagcggc
    16261 caagctggcc ggccaggccg ccagcttggc atcagacaaa ccggccagga tttcatgcag
    16321 ccgcacggtt gagacgtgcg cgggcggctc gaacacgtac ccggccgcga tcatctccgc
    16381 ctcgatctct tcggtaatga aaaacggttc gtcctggccg tcctggtgcg gtttcatgct
    16441 tgttcctctt ggcgttcatt ctcggcggcc gccagggcgt cggcctcggt caatgcgtcc
    16501 tcacggaagg caccgcgccg cctggcctcg gtgggcgtca cttcctcgct gcgctcaagt
    16561 gcgcggtaca gggtcgagcg atgcacgcca agcagtgcag ccgcctcttt cacggtgcgg
    16621 ccttcctggt cgatcagctc gcgggcgtgc gcgatctgtg ccggggtgag ggtagggcgg
    16681 gggccaaact tcacgcctcg ggccttggcg gcctcgcgcc cgctccgggt gcggtcgatg
    16741 attagggaac gctcgaactc ggcaatgccg gcgaacacgg tcaacaccat gcggccggcc
    16801 ggcgtggtgg tgtcggccca cggctctgcc aggctacgca ggcccgcgcc ggcctcctgg
    16861 atgcgctcgg caatgtccag taggtcgcgg gtgctgcggg ccaggcggtc tagcctggtc
    16921 actgtcacaa cgtcgccagg gcgtaggtgg tcaagcatcc tggccagctc cgggcggtcg
    16981 cgcctggtgc cggtgatctt ctcggaaaac agcttggtgc agccggccgc gtgcagttcg
    17041 gcccgttggt tggtcaagtc ctggtcgtcg gtgctgacgc gggcatagcc cagcaggcca
    17101 gcggcggcgc tcttgttcat ggcgtaatgt ctccggttct agtcgcaagt attctacttt
    17161 atgcgactaa aacacgcgac aagaaaacgc caggaaaagg gcagggcggc agcctgtcgc
    17221 gtaacttagg acttgtgcga catgtcgttt tcagaagacg gctgcactga acgtcagaag
    17281 ccgactgcac tatagcagcg gaggggttgg atcaaagtac tttgatcccg aggggaaccc
    17341 tgtggttggc atgcacatac aaatggacga acggataaac cttttcacgc ccttttaaat
    17401 atccgttatt ctaataaacg ctcttttctc ttag  
//
