# Supplementary material for: CRISPR/Cas9 mutagenesis of the Arabidopsis GROWTH-REGULATING FACTOR (GRF) gene family
Source: Front Genome Ed. 2023 Oct 16;5:1251557. doi: 10.3389/fgeed.2023.1251557 (PMC10613670; doi:10.3389/fgeed.2023.1251557)
Supplement: Supplementary file 4 [file DataSheet2.ZIP › Supplementary Data Sheet 2/pTUU.gb]

LOCUS       pTUU                   17425 bp ds-DNA     circular     20-JUN-2020
DEFINITION  .
ACCESSION   
VERSION     
SOURCE      .
  ORGANISM  .
COMMENT     >
COMMENT     
COMMENT     ApEinfo:methylated:0
FEATURES             Location/Qualifiers
     misc_feature    complement(15365..16365)
                     /note="STA region from pVS1 plasmid"
                     /label=pVS1 staA (partition repA superfamily) cds
                     /ApEinfo_fwdcolor="#cccccb"
                     /ApEinfo_revcolor="#cccccb"
                     /ApEinfo_graphicformat="arrow_data {{0 1 2 0 0 -1} {} 0}
                     width 5 offset 0"
     terminator      8449..9083
                     /vntifkey="43"
                     /label=pea rbcS (ribulose bisphosphate carboxylase) 3'UTR
                     (polyA signal)
                     /ApEinfo_fwdcolor="#cccccb"
                     /ApEinfo_revcolor="#cccccb"
                     /ApEinfo_graphicformat="arrow_data {{0 1 2 0 0 -1} {} 0}
                     width 5 offset 0"
     misc_feature    13101..13361
                     /note="bom site from pBR322"
                     /label=pBR322 bom site
                     /ApEinfo_fwdcolor="#cccccb"
                     /ApEinfo_revcolor="#cccccb"
                     /ApEinfo_graphicformat="arrow_data {{0 1 2 0 0 -1} {} 0}
                     width 5 offset 0"
     CDS             4173..8444
                     /vntifkey="4"
                     /label=zCas9 cds (codon-optimized for maize)
                     /ApEinfo_fwdcolor="#cccccb"
                     /ApEinfo_revcolor="#cccccb"
                     /ApEinfo_graphicformat="arrow_data {{0 1 2 0 0 -1} {} 0}
                     width 5 offset 0"
     CDS             11596..12390
                     /note="aadA (kanamycin resistance) gene amplified from
                     pIG121Hm"
                     /codon_start=1
                     /product="aminoglycoside phosphotransferase"
                     /protein_id="AAF65355.1"
                     /db_xref="GI:7638089"
                     /translation="MAKMRISPELKKLIEKYRCVKDTEGMSPAKVYKLVGENENLYLK
                     MTDSRYKGTTYDVEREKDMMLWLEGKLPVPKVLHFERHDGWSNLLMSEADGVLCSEEY
                     EDEQSPEKIIELYAECIRLFHSIDISDCPYTNSLDSRLAELDYLLNNDLADVDCENWE
                     EDTPFKDPRELYDFLKTEKPEEELVFSHGDLGDSNIFVKDGKVSGFIDLGRSGRADKW
                     YDIAFCVRSIREDIGEEQYVELFFDLLGIKPDWEKIKYYILLDELF"
                     /label=kanR (aminoglycoside phosphotransferase) cds
                     /ApEinfo_fwdcolor="#cccccb"
                     /ApEinfo_revcolor="#cccccb"
                     /ApEinfo_graphicformat="arrow_data {{0 1 2 0 0 -1} {} 0}
                     width 5 offset 0"
     misc_feature    complement(13995..15068)
                     /label=pVS1 repA (replication protein) cds
                     /ApEinfo_fwdcolor="#cccccb"
                     /ApEinfo_revcolor="#cccccb"
                     /ApEinfo_graphicformat="arrow_data {{0 1 2 0 0 -1} {} 0}
                     width 5 offset 0"
     promoter        254..677
                     /vntifkey="29"
                     /label=U6-26 promoter (At3g13855)
                     /ApEinfo_fwdcolor="#cccccb"
                     /ApEinfo_revcolor="#cccccb"
                     /ApEinfo_graphicformat="arrow_data {{0 1 2 0 0 -1} {} 0}
                     width 5 offset 0"
     misc_feature    11147..11171
                     /label=LB (T-DNA left border repeat)
                     /ApEinfo_fwdcolor="#cccccb"
                     /ApEinfo_revcolor="#cccccb"
                     /ApEinfo_graphicformat="arrow_data {{0 1 2 0 0 -1} {} 0}
                     width 5 offset 0"
     snoRNA          1900..1975
                     /vntifkey="105"
                     /label=crRNA scaffold
                     /ApEinfo_fwdcolor="#cccccb"
                     /ApEinfo_revcolor="#cccccb"
                     /ApEinfo_graphicformat="arrow_data {{0 1 2 0 0 -1} {} 0}
                     width 5 offset 0"
     misc_feature    2180..4165
                     /label=polyubiquitin 10 (At4g05320) promoter and 5'UTR
                     including intron 1
                     /ApEinfo_fwdcolor="#cccccb"
                     /ApEinfo_revcolor="#cccccb"
                     /ApEinfo_graphicformat="arrow_data {{0 1 2 0 0 -1} {} 0}
                     width 5 offset 0"
     misc_feature    complement(13735..13929)
                     /label=pVS1 ori (origin of replication)
                     /ApEinfo_fwdcolor="#cccccb"
                     /ApEinfo_revcolor="#cccccb"
                     /ApEinfo_graphicformat="arrow_data {{0 1 2 0 0 -1} {} 0}
                     width 5 offset 0"
     terminator      1976..2167
                     /vntifkey="43"
                     /label=U6-26 terminator (At3g13855)
                     /ApEinfo_fwdcolor="#cccccb"
                     /ApEinfo_revcolor="#cccccb"
                     /ApEinfo_graphicformat="arrow_data {{0 1 2 0 0 -1} {} 0}
                     width 5 offset 0"
     rep_origin      12681..12961
                     /note="pBR322 origin of replication"
                     /label=pBR322 ori (origin of replication)
                     /ApEinfo_fwdcolor="#cccccb"
                     /ApEinfo_revcolor="#cccccb"
                     /ApEinfo_graphicformat="arrow_data {{0 1 2 0 0 -1} {} 0}
                     width 5 offset 0"
     CDS             957..1748
                     /vntifkey="4"
                     /label=spR (spectinomycin adenyltransferase) cds
                     /ApEinfo_fwdcolor="#cccccb"
                     /ApEinfo_revcolor="#cccccb"
                     /ApEinfo_graphicformat="arrow_data {{0 1 2 0 0 -1} {} 0}
                     width 5 offset 0"
     misc_feature    680..685
                     /vntifkey="21"
                     /label=BsaI
                     /ApEinfo_fwdcolor="#cccccb"
                     /ApEinfo_revcolor="#cccccb"
                     /ApEinfo_graphicformat="arrow_data {{0 1 2 0 0 -1} {} 0}
                     width 5 offset 0"
     misc_feature    9950..10603
                     /label=Tomato core domain
                     /ApEinfo_fwdcolor="#cccccb"
                     /ApEinfo_revcolor="#cccccb"
                     /ApEinfo_graphicformat="arrow_data {{0 1 2 0 0 -1} {} 0}
                     width 5 offset 0"
     misc_feature    complement(1893..1898)
                     /vntifkey="21"
                     /label=BsaI(1)
                     /ApEinfo_label="BsaI"
                     /ApEinfo_fwdcolor="#cccccb"
                     /ApEinfo_revcolor="#cccccb"
                     /ApEinfo_graphicformat="arrow_data {{0 1 2 0 0 -1} {} 0}
                     width 5 offset 0"
     misc_feature    13935..13935
                     /label=mutation (g>c) removing BseI site
                     /ApEinfo_fwdcolor="#cccccb"
                     /ApEinfo_revcolor="#cccccb"
                     /ApEinfo_graphicformat="arrow_data {{0 1 2 0 0 -1} {} 0}
                     width 5 offset 0"
     misc_feature    678..678
                     /label=sgRNA 5'end
                     /ApEinfo_fwdcolor="#ffff00"
                     /ApEinfo_revcolor="#ffff00"
                     /ApEinfo_graphicformat="arrow_data {{0 1 2 0 0 -1} {} 0}
                     width 5 offset 0"
     misc_feature    9899..10882
                     /label=mTomato-N7 (fluorescent protein)
                     /ApEinfo_fwdcolor="#cccccb"
                     /ApEinfo_revcolor="#cccccb"
                     /ApEinfo_graphicformat="arrow_data {{0 1 2 0 0 -1} {} 0}
                     width 5 offset 0"
     misc_feature    9104..9901
                     /label=CRU3 promoter (At4g28520, including start codon)
                     /ApEinfo_fwdcolor="#cccccb"
                     /ApEinfo_revcolor="#cccccb"
                     /ApEinfo_graphicformat="arrow_data {{0 1 2 0 0 -1} {} 0}
                     width 5 offset 0"
     misc_feature    10889..11079
                     /label=CaMV 3'UTR (polyA signal)
                     /ApEinfo_fwdcolor="#cccccb"
                     /ApEinfo_revcolor="#cccccb"
                     /ApEinfo_graphicformat="arrow_data {{0 1 2 0 0 -1} {} 0}
                     width 5 offset 0"
     misc_feature    complement(1..25)
                     /label=RB (T-DNA right border repeat)
                     /ApEinfo_fwdcolor="#cccccb"
                     /ApEinfo_revcolor="#cccccb"
                     /ApEinfo_graphicformat="arrow_data {{0 1 2 0 0 -1} {} 0}
                     width 5 offset 0"
     misc_feature    10646..10882
                     /label=N7 nuclear localization signal (At4g19150)
                     /ApEinfo_fwdcolor="#cccccb"
                     /ApEinfo_revcolor="#cccccb"
                     /ApEinfo_graphicformat="arrow_data {{0 1 2 0 0 -1} {} 0}
                     width 5 offset 0"
ORIGIN
        1 gtttacccgc caatatatcc tgtcaaacac tgatagttta aactgaaggc gggaaacgac
       61 aatctgatcc aagctcaagc tgctctagca ttcgccattc aggctgcgca actgttggga
      121 agggcgatcg gtgcgggcct cttcgctatt acgccagctg gcgaaagggg gatgtgctgc
      181 aaggcgatta agttgggtaa cgccagggtt ttcccagtca cgacgttgta aaacgacggc
      241 cagtgccaag cttcgacttg ccttccgcac aatacatcat ttcttcttag ctttttttct
      301 tcttcttcgt tcatacagtt tttttttgtt tatcagctta cattttcttg aaccgtagct
      361 ttcgttttct tctttttaac tttccattcg gagtttttgt atcttgtttc atagtttgtc
      421 ccaggattag aatgattagg catcgaacct tcaagaattt gattgaataa aacatcttca
      481 ttcttaagat atgaagataa tcttcaaaag gcccctggga atctgaaaga agagaagcag
      541 gcccatttat atgggaaaga acaatagtat ttcttatata ggcccattta agttgaaaac
      601 aatcttcaaa agtcccacat cgcttagata agaaaacgaa gctgagttta tatacagcta
      661 gagtcgaagt agtgattggg agaccaaccc agtggacata agcctgttcg gttcgtaagc
      721 tgtaatgcaa gtagcgtatg cgctcacgca actggtccag aaccttgacc gaacgcagcg
      781 gtggtaacgg cgcagtggcg gttttcatgg cttgttatga ctgttttttt ggggtacagt
      841 ctatgcctcg ggcatccaag cagcaagcgc gttacgccgt gggtcgatgt ttgatgttat
      901 ggagcagcaa cgatgttacg cagcagggca gtcgccctaa aacaaagtta aacatcatgg
      961 gggaagcggt gatcgccgaa gtatcgactc aactatcaga ggtagttggc gtcatcgagc
     1021 gccatctcga accgacgttg ctggccgtac atttgtacgg ctccgcagtg gatggcggcc
     1081 tgaagccaca cagtgatatt gatttgctgg ttacggtgac cgtaaggctt gatgaaacaa
     1141 cgcggcgagc tttgatcaac gaccttttgg aaacttcggc ttcccctgga gagagcgaga
     1201 ttctccgcgc tgtagaagtc accattgttg tgcacgacga catcattccg tggcgttatc
     1261 cagctaagcg cgaactgcaa tttggagaat ggcagcgcaa tgacattctt gcaggtatct
     1321 tcgagccagc cacgatcgac attgatctgg ctatcttgct gacaaaagca agagaacata
     1381 gcgttgcctt ggtaggtcca gcggcggagg aactctttga tccggttcct gaacaggatc
     1441 tatttgaggc gctaaatgaa accttaacgc tatggaactc gccgcccgac tgggctggcg
     1501 atgagcgaaa tgtagtgctt acgttgtccc gcatttggta cagcgcagta accggcaaaa
     1561 tcgcgccgaa ggatgtcgct gccgactggg caatggagcg cctgccggcc cagtatcagc
     1621 ccgtcatact tgaagctaga caggcttatc ttggacaaga agaagatcgc ttggcctcgc
     1681 gcgcagatca gttggaagaa tttgtccact acgtgaaagg cgagatcacc aaggtagtcg
     1741 gcaaataatg tctagctaga aattcgttca agccgacgcc gcttcgcggc gcggcttaac
     1801 tcaagcgtta gatgcactaa gcacataatt gctcacagcc aaactatcag gtcaagtctg
     1861 cttttattat ttttaagcgt gcataataag ccggtctcgg ttttagagct agaaatagca
     1921 agttaaaata aggctagtcc gttatcaact tgaaaaagtg gcaccgagtc ggtgcttttt
     1981 tttgcaaaat tttccagatc gatttcttct tcctctgttc ttcggcgttc aatttctggg
     2041 gttttctctt cgttttctgt aactgaaacc taaaatttga cctaaaaaaa atctcaaata
     2101 atatgattca gtggttttgt acttttcagt tagttgagtt ttgcagttCC GATGAGATAA
     2161 ACCAATAcca tggatacaca gtctagctca acagagcttt taacccaaat tggtacaata
     2221 gaatacaact ttagatcata attctcaaaa gaaagagatt ccttagctat tctatctgcc
     2281 actccatttc cttctcggct tgtatgcaca agcataaaat cctcaaactt gctaagtaga
     2341 tactttatgt cttggataat tggattgaga cttgacaagc ataactttca tgtaaccaaa
     2401 gacacaagtt gctgagaatc cacctcaaaa atgatcttcc tataattgaa tcgggataat
     2461 gacagcacag cccatctaag agcctccact tctacttcca gcacgcttct tacttttacc
     2521 acagctcttg cacctaacca taacaccttc cctgtatgat cgcgaagcac ccaccctaag
     2581 ccacatttta atccttctgt tggccatgcc ccatcaaagt tgcacttaac ccaagattgt
     2641 ggtggagctt cccatgtttc tcgtctgtcc cgacggtgtt gtggttggtg ctttccttac
     2701 attctgagcc tctttccttc taatccactc atctgcatct tcttgtgtcc ttactaatac
     2761 ctcattggtt ccaaattccc tccctttaag caccagctcg tttctgttct tccacagcct
     2821 cccaagtatc caagggacta aagcctccac attcttcaga tcaggatatt cttgtttaag
     2881 atgttgaact ctatggaggt ttgtatgaac tgatgatcta ggaccggata agttcccttc
     2941 ttcatagcga acttattcaa agaatgtttt gtgtatcatt cttgttacat tgttattaat
     3001 gaaaaaatat tattggtcat tggactgaac acgagtgtta aatatggacc aggccccaaa
     3061 taagatccat tgatatatga attaaataac aagaataaat cgagtcacca aaccacttgc
     3121 cttttttaac gagacttgtt caccaacttg atacaaaagt cattatccta tgcaaatcaa
     3181 taatcataca aaaatatcca ataacactaa aaaattaaaa gaaatggata atttcacaat
     3241 atgttatacg ataaagaagt tacttttcca agaaattcac tgattttata agcccacttg
     3301 cattagataa atggcaaaaa aaaacaaaaa ggaaaagaaa taaagcacga agaattctag
     3361 aaaatacgaa atacgcttca atgcagtggg acccacggtt caattattgc caattttcag
     3421 ctccaccgta tatttaaaaa ataaaacgat aatgctaaaa aaatataaat cgtaacgatc
     3481 gttaaatctc aacggctgga tcttatgacg accgttagaa attgtggttg tcgacgagtc
     3541 agtaataaac ggcgtcaaag tggttgcagc cggcacacac gagtcgtgtt tatcaactca
     3601 aagcacaaat acttttcctc aacctaaaaa taaggcaatt agccaaaaac aactttgcgt
     3661 gtaaacaacg ctcaatacac gtgtcatttt attattagct attgcttcac cgccttagct
     3721 ttctcgtgac ctagtcgtcc tcgtcttttc ttcttcttct tctataaaac aatacccaaa
     3781 gagctcttct tcttcacaat tcagatttca atttctcaaa atcttaaaaa ctttctctca
     3841 attctctcta ccgtgatcaa ggtaaatttc tgtgttcctt attctctcaa aatcttcgat
     3901 tttgttttcg ttcgatccca atttcgtata tgttctttgg tttagattct gttaatctta
     3961 gatcgaagac gattttctgg gtttgatcgt tagatatcat cttaattctc gattagggtt
     4021 tcatagatat catccgattt gttcaaataa tttgagtttt gtcgaataat tactcttcga
     4081 tttgtgattt ctatctagat ctggtgttag tttctagttt gtgcgatcga atttgtcgat
     4141 taatctgagt ttttctgatt aacaggtTCT AGATGGatta caaggaccac gacggggatt
     4201 acaaggacca cgacattgat tacaaggatg atgatgacaa gatggctccg aagaagaaga
     4261 ggaaggttgg catccacggg gtgccagctg ctgacaagaa gtactcgatc ggcctcgata
     4321 ttgggactaa ctctgttggc tgggccgtga tcaccgacga gtacaaggtg ccctcaaaga
     4381 agttcaaggt cctgggcaac accgatcggc attccatcaa gaagaatctc attggcgctc
     4441 tcctgttcga cagcggcgag acggctgagg ctacgcggct caagcgcacc gcccgcaggc
     4501 ggtacacgcg caggaagaat cgcatctgct acctgcagga gattttctcc aacgagatgg
     4561 cgaaggttga cgattctttc ttccacaggc tggaggagtc attcctcgtg gaggaggata
     4621 agaagcacga gcggcatcca atcttcggca acattgtcga cgaggttgcc taccacgaga
     4681 agtaccctac gatctaccat ctgcggaaga agctcgtgga ctccacagat aaggcggacc
     4741 tccgcctgat ctacctcgct ctggcccaca tgattaagtt caggggccat ttcctgatcg
     4801 agggggatct caacccggac aatagcgatg ttgacaagct gttcatccag ctcgtgcaga
     4861 cgtacaacca gctcttcgag gagaacccca ttaatgcgtc aggcgtcgac gcgaaggcta
     4921 tcctgtccgc taggctctcg aagtctcggc gcctcgagaa cctgatcgcc cagctgccgg
     4981 gcgagaagaa gaacggcctg ttcgggaatc tcattgcgct cagcctgggg ctcacgccca
     5041 acttcaagtc gaatttcgat ctcgctgagg acgccaagct gcagctctcc aaggacacat
     5101 acgacgatga cctggataac ctcctggccc agatcggcga tcagtacgcg gacctgttcc
     5161 tcgctgccaa gaatctgtcg gacgccatcc tcctgtctga tattctcagg gtgaacaccg
     5221 agattacgaa ggctccgctc tcagcctcca tgatcaagcg ctacgacgag caccatcagg
     5281 atctgaccct cctgaaggcg ctggtcaggc agcagctccc cgagaagtac aaggagatct
     5341 tcttcgatca gtcgaagaac ggctacgctg ggtacattga cggcggggcc tctcaggagg
     5401 agttctacaa gttcatcaag ccgattctgg agaagatgga cggcacggag gagctgctgg
     5461 tgaagctcaa tcgcgaggac ctcctgagga agcagcggac attcgataac ggcagcatcc
     5521 cacaccagat tcatctcggg gagctgcacg ctatcctgag gaggcaggag gacttctacc
     5581 ctttcctcaa ggataaccgc gagaagatcg agaagattct gactttcagg atcccgtact
     5641 acgtcggccc actcgctagg ggcaactccc gcttcgcttg gatgacccgc aagtcagagg
     5701 agacgatcac gccgtggaac ttcgaggagg tggtcgacaa gggcgctagc gctcagtcgt
     5761 tcatcgagag gatgacgaat ttcgacaaga acctgccaaa tgagaaggtg ctccctaagc
     5821 actcgctcct gtacgagtac ttcacagtct acaacgagct gactaaggtg aagtatgtga
     5881 ccgagggcat gaggaagccg gctttcctgt ctggggagca gaagaaggcc atcgtggacc
     5941 tcctgttcaa gaccaaccgg aaggtcacgg ttaagcagct caaggaggac tacttcaaga
     6001 agattgagtg cttcgattcg gtcgagatct ctggcgttga ggaccgcttc aacgcctccc
     6061 tggggaccta ccacgatctc ctgaagatca ttaaggataa ggacttcctg gacaacgagg
     6121 agaatgagga tatcctcgag gacattgtgc tgacactcac tctgttcgag gaccgggaga
     6181 tgatcgagga gcgcctgaag acttacgccc atctcttcga tgacaaggtc atgaagcagc
     6241 tcaagaggag gaggtacacc ggctggggga ggctgagcag gaagctcatc aacggcattc
     6301 gggacaagca gtccgggaag acgatcctcg acttcctgaa gagcgatggc ttcgcgaacc
     6361 gcaatttcat gcagctgatt cacgatgaca gcctcacatt caaggaggat atccagaagg
     6421 ctcaggtgag cggccagggg gactcgctgc acgagcatat cgcgaacctc gctggctcgc
     6481 cagctatcaa gaaggggatt ctgcagaccg tgaaggttgt ggacgagctg gtgaaggtca
     6541 tgggcaggca caagcctgag aacatcgtca ttgagatggc ccgggagaat cagaccacgc
     6601 agaagggcca gaagaactca cgcgagagga tgaagaggat cgaggagggc attaaggagc
     6661 tggggtccca gatcctcaag gagcacccgg tggagaacac gcagctgcag aatgagaagc
     6721 tctacctgta ctacctccag aatggccgcg atatgtatgt ggaccaggag ctggatatta
     6781 acaggctcag cgattacgac gtcgatcata tcgttccaca gtcattcctg aaggatgact
     6841 ccattgacaa caaggtcctc accaggtcgg acaagaaccg gggcaagtct gataatgttc
     6901 cttcagagga ggtcgttaag aagatgaaga actactggcg ccagctcctg aatgccaagc
     6961 tgatcacgca gcggaagttc gataacctca caaaggctga gaggggcggg ctctctgagc
     7021 tggacaaggc gggcttcatc aagaggcagc tggtcgagac acggcagatc actaagcacg
     7081 ttgcgcagat tctcgactca cggatgaaca ctaagtacga tgagaatgac aagctgatcc
     7141 gcgaggtgaa ggtcatcacc ctgaagtcaa agctcgtctc cgacttcagg aaggatttcc
     7201 agttctacaa ggttcgggag atcaacaatt accaccatgc ccatgacgcg tacctgaacg
     7261 cggtggtcgg cacagctctg atcaagaagt acccaaagct cgagagcgag ttcgtgtacg
     7321 gggactacaa ggtttacgat gtgaggaaga tgatcgccaa gtcggagcag gagattggca
     7381 aggctaccgc caagtacttc ttctactcta acattatgaa tttcttcaag acagagatca
     7441 ctctggccaa tggcgagatc cggaagcgcc ccctcatcga gacgaacggc gagacggggg
     7501 agatcgtgtg ggacaagggc agggatttcg cgaccgtcag gaaggttctc tccatgccac
     7561 aagtgaatat cgtcaagaag acagaggtcc agactggcgg gttctctaag gagtcaattc
     7621 tgcctaagcg gaacagcgac aagctcatcg cccgcaagaa ggactgggat ccgaagaagt
     7681 acggcgggtt cgacagcccc actgtggcct actcggtcct ggttgtggcg aaggttgaga
     7741 agggcaagtc caagaagctc aagagcgtga aggagctgct ggggatcacg attatggagc
     7801 gctccagctt cgagaagaac ccgatcgatt tcctggaggc gaagggctac aaggaggtga
     7861 agaaggacct gatcattaag ctccccaagt actcactctt cgagctggag aacggcagga
     7921 agcggatgct ggcttccgct ggcgagctgc agaaggggaa cgagctggct ctgccgtcca
     7981 agtatgtgaa cttcctctac ctggcctccc actacgagaa gctcaagggc agccccgagg
     8041 acaacgagca gaagcagctg ttcgtcgagc agcacaagca ttacctcgac gagatcattg
     8101 agcagatttc cgagttctcc aagcgcgtga tcctggccga cgcgaatctg gataaggtcc
     8161 tctccgcgta caacaagcac cgcgacaagc caatcaggga gcaggctgag aatatcattc
     8221 atctcttcac cctgacgaac ctcggcgccc ctgctgcttt caagtacttc gacacaacta
     8281 tcgatcgcaa gaggtacaca agcactaagg aggtcctgga cgcgaccctc atccaccagt
     8341 cgattaccgg cctctacgag acgcgcatcg acctgtctca gctcgggggc gacaagcggc
     8401 cagcggcgac gaagaaggcg gggcaggcga agaagaagaa gtgagctcag agctttcgtt
     8461 cgtatcatcg gtttcgacaa cgttcgtcaa gttcaatgca tcagtttcat tgcgcacaca
     8521 ccagaatcct actgagtttg agtattatgg cattgggaaa actgtttttc ttgtaccatt
     8581 tgttgtgctt gtaatttact gtgtttttta ttcggttttc gctatcgaac tgtgaaatgg
     8641 aaatggatgg agaagagtta atgaatgata tggtcctttt gttcattctc aaattaatat
     8701 tatttgtttt ttctcttatt tgttgtgtgt tgaatttgaa attataagag atatgcaaac
     8761 attttgtttt gagtaaaaat gtgtcaaatc gtggcctcta atgaccgaag ttaatatgag
     8821 gagtaaaaca cttgtagttg taccattatg cttattcact aggcaacaaa tatattttca
     8881 gacctagaaa agctgcaaat gttactgaat acaagtatgt cctcttgtgt tttagacatt
     8941 tatgaacttt cctttatgta attttccaga atccttgtca gattctaatc attgctttat
     9001 aattatagtt atactcatgg atttgtagtt gagtatgaaa atatttttta atgcatttta
     9061 tgacttgcca attgattgac aacgaattcg ggcccattta aataggcgaa aggggtttag
     9121 ggtttaagct cagacttcta ttggagtaaa tgggacggtg tcacattttc cgttttggaa
     9181 atgaactttg ggctcacgtt atgggctatt agatatttga tgggctttct agtaaataca
     9241 atataagtta ttgggcttag tttaaataag cccatgttgg aaatatttga cacatgtctt
     9301 ggctactagt gctaaacatg caaccgaaca gttgtcgaga caagtcgcag catatacaat
     9361 ggatcaaaca cgcctagtgt cgccgcgtct cgctcatgtg tcaccttgtt tcctcgtttt
     9421 tttttaattt ttcataagtt cttttgtttt atcttcaata caaatttttg gctgtatctt
     9481 gcaaactctt cgatcatatc gccaatatac gtgaacactg gtgatctaat ttgttgtgtt
     9541 aattgttaaa tttagattct attctccggt ttaaaagtga attatatgta tcatggttaa
     9601 aacattgtaa gtaagatgat aataaaatga taaatttagt tgatggataa cgtgaagcaa
     9661 aaaatgagat agatacattt gattttgtcg tattttgaca tatgcggaga gtgagctacg
     9721 cgcatgaaga tcaagagaca cttgctcgag ctcacagagt gacgtgtaaa aagcttagac
     9781 tgaagtcccc atgcaaacct aatcctacgt ggctcaaacc acgagctcac ttgacaatat
     9841 ataaactcct cctaagtccc gttctcttca tccatctctc acaacaaaca aaaagaaaat
     9901 ggttaagctc agcaatctcc tcgttggatc tatgagcaag ggcgaggagg tcatcaaaga
     9961 gttcatgcgc ttcaaggtgc gcatggaggg ctccatgaac ggccacgagt tcgagatcga
    10021 gggcgagggc gagggccgcc cctacgaggg cacccagacc gccaagctga aggtgaccaa
    10081 gggcggcccc ctgcccttcg cctgggacat cctgtccccc cagttcatgt acggctccaa
    10141 ggcgtacgtg aagcaccccg ccgacatccc cgattacaag aagctgtcct tccccgaggg
    10201 cttcaagtgg gagcgcgtga tgaacttcga ggacggcggt ctggtgaccg tgacccagga
    10261 ctcctccctg caggacggca cgctgatcta caaggtgaag atgcgcggca ccaacttccc
    10321 ccccgacggc cccgtaatgc agaagaagac catgggctgg gaggcctcca ccgagcgcct
    10381 gtacccccgc gacggcgtgc tgaagggcga gatccaccag gccctgaagc tgaaggacgg
    10441 cggccactac ctggtggagt tcaagaccat ctacatggcc aagaagcccg tgcaactgcc
    10501 cggctactac tacgtggaca ccaagctgga catcacctcc cacaacgagg actacaccat
    10561 cgtggaacag tacgagcgct ccgagggccg ccaccacctg ttcctgtacg gcatggacga
    10621 gctgtacaag cttaagaaga agaaattcaa gcgtgaagag caagcaagga aagctaaggt
    10681 gaacaatgag aaaaagacgg aaatagtgaa accagagagt tgtagcaatg aaggagatgt
    10741 caaggatctg aaaagaaagg actctgagga tggaaacgag ggtgaggaag aagaagcttc
    10801 ttcgaaaccg aaaaagccaa aagttgctct ttctcatctt caggacattg acgacacaga
    10861 agctgatcaa gaagaagagt aatctagtct cgagtttctc cataataatg tgtgagtagt
    10921 tcccagataa gggaattagg gttcctatag ggtttcgctc atgtgttgag catataagaa
    10981 acccttagta tgtatttgta tttgtaaaat acttctatca ataaaatttc taattcctaa
    11041 aaccaaaatc cagtactaaa atccagatcc cccgaattaa ttcggcgtta attcagtaca
    11101 ttaaaaacgt ccgcaatgtg ttattaagtt gtctaagcgt caatttgttt acaccacaat
    11161 atatcctgcc accagccagc caacagctcc ccgaccggca gctcggcaca aaatcaccac
    11221 tcgatacagg cagcccatca gtccgggacg gcgtcagcgg gagagccgtt gtaaggcggc
    11281 agactttgct catgttaccg atgctattcg gaagaacggc aactaagctg ccgggtttga
    11341 aacacggatg atctcgcgga gggtagcatg ttgattgtaa cgatgacaga gcgttgctgc
    11401 ctgtgatcac cgcggtttca aaatcggctc cgtcgatact atgttatacg ccaactttga
    11461 aaacaacttt gaaaaagctg ttttctggta tttaaggttt tagaatgcaa ggaacagtga
    11521 attggagttc gtcttgttat aattagcttc ttggggtatc tttaaatact gtagaaaaga
    11581 ggaaggaaat aataaatggc taaaatgaga atatcaccgg aattgaaaaa actgatcgaa
    11641 aaataccgct gcgtaaaaga tacggaagga atgtctcctg ctaaggtata taagctggtg
    11701 ggagaaaatg aaaacctata tttaaaaatg acggacagcc ggtataaagg gaccacctat
    11761 gatgtggaac gggaaaagga catgatgcta tggctggaag gaaagctgcc tgttccaaag
    11821 gtcctgcact ttgaacggca tgatggctgg agcaatctgc tcatgagtga ggccgatggc
    11881 gtcctttgct cggaagagta tgaagatgaa caaagccctg aaaagattat cgagctgtat
    11941 gcggagtgca tcaggctctt tcactccatc gacatatcgg attgtcccta tacgaatagc
    12001 ttagacagcc gcttagccga attggattac ttactgaata acgatctggc cgatgtggat
    12061 tgcgaaaact gggaagaaga cactccattt aaagatccgc gcgagctgta tgatttttta
    12121 aagacggaaa agcccgaaga ggaacttgtc ttttcccacg gcgacctggg agacagcaac
    12181 atctttgtga aagatggcaa agtaagtggc tttattgatc ttgggagaag cggcagggcg
    12241 gacaagtggt atgacattgc cttctgcgtc cggtcgatca gggaggatat cggggaagaa
    12301 cagtatgtcg agctattttt tgacttactg gggatcaagc ctgattggga gaaaataaaa
    12361 tattatattt tactggatga attgttttag tacctagaat gcatgaccaa aatcccttaa
    12421 cgtgagtttt cgttccactg agcgtcagac cccgtagaaa agatcaaagg atcttcttga
    12481 gatccttttt ttctgcgcgt aatctgctgc ttgcaaacaa aaaaaccacc gctaccagcg
    12541 gtggtttgtt tgccggatca agagctacca actctttttc cgaaggtaac tggcttcagc
    12601 agagcgcaga taccaaatac tgtccttcta gtgtagccgt agttaggcca ccacttcaag
    12661 aactctgtag caccgcctac atacctcgct ctgctaatcc tgttaccagt ggctgctgcc
    12721 agtggcgata agtcgtgtct taccgggttg gactcaagac gatagttacc ggataaggcg
    12781 cagcggtcgg gctgaacggg gggttcgtgc acacagccca gcttggagcg aacgacctac
    12841 accgaactga gatacctaca gcgtgagcta tgagaaagcg ccacgcttcc cgaagggaga
    12901 aaggcggaca ggtatccggt aagcggcagg gtcggaacag gagagcgcac gagggagctt
    12961 ccagggggaa acgcctggta tctttatagt cctgtcgggt ttcgccacct ctgacttgag
    13021 cgtcgatttt tgtgatgctc gtcagggggg cggagcctat ggaaaaacgc cagcaacgcg
    13081 gcctttttac ggttcctggc cttttgctgg ccttttgctc acatgttctt tcctgcgtta
    13141 tcccctgatt ctgtggataa ccgtattacc gcctttgagt gagctgatac cgctcgccgc
    13201 agccgaacga ccgagcgcag cgagtcagtg agcgaggaag cggaagagcg cctgatgcgg
    13261 tattttctcc ttacgcatct gtgcggtatt tcacaccgca tatggtgcac tctcagtaca
    13321 atctgctctg atgccgcata gttaagccag tatacactcc gctatcgcta cgtgactggg
    13381 tcatggctgc gccccgacac ccgccaacac ccgctgacgc gccctgacgg gcttgtctgc
    13441 tcccggcatc cgcttacaga caagctgtga ccgtctccgg gagctgcatg tgtcagaggt
    13501 tttcaccgtc atcaccgaaa cgcgcgaggc agggtgcctt gatgtgggcg ccggcggtcg
    13561 agtggcgacg gcgcggcttg tccgcgccct ggtagattgc ctggccgtag gccagccatt
    13621 tttgagcggc cagcggccgc gataggccga cgcgaagcgg cggggcgtag ggagcgcagc
    13681 gaccgaaggg taggcgcttt ttgcagctct tcggctgtgc gctggccaga cagttatgca
    13741 caggccaggc gggttttaag agttttaata agttttaaag agttttaggc ggaaaaatcg
    13801 ccttttttct cttttatatc agtcacttac atgtgtgacc ggttcccaat gtacggcttt
    13861 gggttcccaa tgtacgggtt ccggttccca atgtacggct ttgggttccc aatgtacgtg
    13921 ctatccacag gaaacagacc ttttcgacct ttttcccctg ctagggcaat ttgccctagc
    13981 atctgctccg tacattagga accggcggat gcttcgccct cgatcaggtt gcggtagcgc
    14041 atgactagga tcgggccagc ctgccccgcc tcctccttca aatcgtactc cggcaggtca
    14101 tttgacccga tcagcttgcg cacggtgaaa cagaacttct tgaactctcc ggcgctgcca
    14161 ctgcgttcgt agatcgtctt gaacaaccat ctggcttctg ccttgcctgc ggcgcggcgt
    14221 gccaggcggt agagaaaacg gccgatgccg ggatcgatca aaaagtaatc ggggtgaacc
    14281 gtcagcacgt ccgggttctt gccttctgtg atctcgcggt acatccaatc agctagctcg
    14341 atctcgatgt actccggccg cccggtttcg ctctttacga tcttgtagcg gctaatcaag
    14401 gcttcaccct cggataccgt caccaggcgg ccgttcttgg ccttcttcgt acgctgcatg
    14461 gcaacgtgcg tggtgtttaa ccgaatgcag gtttctacca ggtcgtcttt ctgctttccg
    14521 ccatcggctc gccggcagaa cttgagtacg tccgcaacgt gtggacggaa cacgcggccg
    14581 ggcttgtctc ccttcccttc ccggtatcgg ttcatggatt cggttagatg ggaaaccgcc
    14641 atcagtacca ggtcgtaatc ccacacactg gccatgccgg ccggccctgc ggaaacctct
    14701 acgtgcccgt ctggaagctc gtagcggatc acctcgccag ctcgtcggtc acgcttcgac
    14761 agacggaaaa cggccacgtc catgatgctg cgactatcgc gggtgcccac gtcatagagc
    14821 atcggaacga aaaaatctgg ttgctcgtcg cccttgggcg gcttcctaat cgacggcgca
    14881 ccggctgccg gcggttgccg ggattctttg cggattcgat cagcggccgc ttgccacgat
    14941 tcaccggggc gtgcttctgc ctcgatgcgt tgccgctggg cggcctgcgc ggccttcaac
    15001 ttctccacca ggtcatcacc cagcgccgcg ccgatttgta ccgggccgga tggtttgcga
    15061 ccgctcacgc cgattcctcg ggcttggggg ttccagtgcc attgcagggc cggcagacaa
    15121 cccagccgct tacgcctggc caaccgcccg ttcctccaca catggggcat tccacggcgt
    15181 cggtgcctgg ttgttcttga ttttccatgc cgcctccttt agccgctaaa attcatctac
    15241 tcatttattc atttgctcat ttactctggt agctgcgcga tgtattcaga tagcagctcg
    15301 gtaatggtct tgccttggcg taccgcgtac atcttcagct tggtgtgatc ctccgccggc
    15361 aactgaaagt tgacccgctt catggctggc gtgtctgcca ggctggccaa cgttgcagcc
    15421 ttgctgctgc gtgcgctcgg acggccggca cttagcgtgt ttgtgctttt gctcattttc
    15481 tctttacctc attaactcaa atgagttttg atttaatttc agcggccagc gcctggacct
    15541 cgcgggcagc gtcgccctcg ggttctgatt caagaacggt tgtgccggcg gcggcagtgc
    15601 ctgggtagct cacgcgctgc gtgatacggg actcaagaat gggcagctcg tacccggcca
    15661 gcgcctcggc aacctcaccg ccgatgcgcg tgcctttgat cgcccgcgac acgacaaagg
    15721 ccgcttgtag ccttccatcc gtgacctcaa tgcgctgctt aaccagctcc accaggtcgg
    15781 cggtggccca tatgtcgtaa gggcttggct gcaccggaat cagcacgaag tcggctgcct
    15841 tgatcgcgga cacagccaag tccgccgcct ggggcgctcc gtcgatcact acgaagtcgc
    15901 gccggccgat ggccttcacg tcgcggtcaa tcgtcgggcg gtcgatgccg acaacggtta
    15961 gcggttgatc ttcccgcacg gccgcccaat cgcgggcact gccctgggga tcggaatcga
    16021 ctaacagaac atcggccccg gcgagttgca gggcgcgggc tagatgggtt gcgatggtcg
    16081 tcttgcctga cccgcctttc tggttaagta cagcgataac cttcatgcgt tccccttgcg
    16141 tatttgttta tttactcatc gcatcatata cgcagcgacc gcatgacgca agctgtttta
    16201 ctcaaataca catcaccttt ttagacggcg gcgctcggtt tcttcagcgg ccaagctggc
    16261 cggccaggcc gccagcttgg catcagacaa accggccagg atttcatgca gccgcacggt
    16321 tgagacgtgc gcgggcggct cgaacacgta cccggccgcg atcatctccg cctcgatctc
    16381 ttcggtaatg aaaaacggtt cgtcctggcc gtcctggtgc ggtttcatgc ttgttcctct
    16441 tggcgttcat tctcggcggc cgccagggcg tcggcctcgg tcaatgcgtc ctcacggaag
    16501 gcaccgcgcc gcctggcctc ggtgggcgtc acttcctcgc tgcgctcaag tgcgcggtac
    16561 agggtcgagc gatgcacgcc aagcagtgca gccgcctctt tcacggtgcg gccttcctgg
    16621 tcgatcagct cgcgggcgtg cgcgatctgt gccggggtga gggtagggcg ggggccaaac
    16681 ttcacgcctc gggccttggc ggcctcgcgc ccgctccggg tgcggtcgat gattagggaa
    16741 cgctcgaact cggcaatgcc ggcgaacacg gtcaacacca tgcggccggc cggcgtggtg
    16801 gtgtcggccc acggctctgc caggctacgc aggcccgcgc cggcctcctg gatgcgctcg
    16861 gcaatgtcca gtaggtcgcg ggtgctgcgg gccaggcggt ctagcctggt cactgtcaca
    16921 acgtcgccag ggcgtaggtg gtcaagcatc ctggccagct ccgggcggtc gcgcctggtg
    16981 ccggtgatct tctcggaaaa cagcttggtg cagccggccg cgtgcagttc ggcccgttgg
    17041 ttggtcaagt cctggtcgtc ggtgctgacg cgggcatagc ccagcaggcc agcggcggcg
    17101 ctcttgttca tggcgtaatg tctccggttc tagtcgcaag tattctactt tatgcgacta
    17161 aaacacgcga caagaaaacg ccaggaaaag ggcagggcgg cagcctgtcg cgtaacttag
    17221 gacttgtgcg acatgtcgtt ttcagaagac ggctgcactg aacgtcagaa gccgactgca
    17281 ctatagcagc ggaggggttg gatcaaagta ctttgatccc gaggggaacc ctgtggttgg
    17341 catgcacata caaatggacg aacggataaa ccttttcacg cccttttaaa tatccgttat
    17401 tctaataaac gctcttttct cttag   
//
