# Supplementary material for: CRISPR/Cas9 mutagenesis of the Arabidopsis GROWTH-REGULATING FACTOR (GRF) gene family
Source: Front Genome Ed. 2023 Oct 16;5:1251557. doi: 10.3389/fgeed.2023.1251557 (PMC10613670; doi:10.3389/fgeed.2023.1251557)
Supplement: Supplementary file 4 [file DataSheet2.ZIP › Supplementary Data Sheet 2/pCUU.gb]

LOCUS       pCUU                   17419 bp ds-DNA     circular     20-JUN-2020
DEFINITION  .
ACCESSION   
VERSION     
SOURCE      .
  ORGANISM  .
COMMENT     
COMMENT     
COMMENT     ApEinfo:methylated:0
FEATURES             Location/Qualifiers
     misc_feature    complement(15359..16359)
                     /note="STA region from pVS1 plasmid"
                     /label=pVS1 staA (partition repA superfamily) cds
                     /ApEinfo_fwdcolor="#cccccb"
                     /ApEinfo_revcolor="#cccccb"
                     /ApEinfo_graphicformat="arrow_data {{0 1 2 0 0 -1} {} 0}
                     width 5 offset 0"
     terminator      8449..9083
                     /vntifkey="43"
                     /label=pea rbcS (ribulose bisphosphate carboxylase) 3'UTR
                     (polyA signal)
                     /ApEinfo_fwdcolor="#cccccb"
                     /ApEinfo_revcolor="#cccccb"
                     /ApEinfo_graphicformat="arrow_data {{0 1 2 0 0 -1} {} 0}
                     width 5 offset 0"
     misc_feature    13095..13355
                     /note="bom site from pBR322"
                     /label=pBR322 bom site
                     /ApEinfo_fwdcolor="#cccccb"
                     /ApEinfo_revcolor="#cccccb"
                     /ApEinfo_graphicformat="arrow_data {{0 1 2 0 0 -1} {} 0}
                     width 5 offset 0"
     CDS             4173..8444
                     /vntifkey="4"
                     /label=zCas9 cds (codon-optimized for maize)
                     /ApEinfo_fwdcolor="#cccccb"
                     /ApEinfo_revcolor="#cccccb"
                     /ApEinfo_graphicformat="arrow_data {{0 1 2 0 0 -1} {} 0}
                     width 5 offset 0"
     CDS             11590..12384
                     /note="aadA (kanamycin resistance) gene amplified from
                     pIG121Hm"
                     /codon_start=1
                     /product="aminoglycoside phosphotransferase"
                     /protein_id="AAF65355.1"
                     /db_xref="GI:7638089"
                     /translation="MAKMRISPELKKLIEKYRCVKDTEGMSPAKVYKLVGENENLYLK
                     MTDSRYKGTTYDVEREKDMMLWLEGKLPVPKVLHFERHDGWSNLLMSEADGVLCSEEY
                     EDEQSPEKIIELYAECIRLFHSIDISDCPYTNSLDSRLAELDYLLNNDLADVDCENWE
                     EDTPFKDPRELYDFLKTEKPEEELVFSHGDLGDSNIFVKDGKVSGFIDLGRSGRADKW
                     YDIAFCVRSIREDIGEEQYVELFFDLLGIKPDWEKIKYYILLDELF"
                     /label=kanR (aminoglycoside phosphotransferase) cds
                     /ApEinfo_fwdcolor="#cccccb"
                     /ApEinfo_revcolor="#cccccb"
                     /ApEinfo_graphicformat="arrow_data {{0 1 2 0 0 -1} {} 0}
                     width 5 offset 0"
     misc_feature    complement(13989..15062)
                     /label=pVS1 repA (replication protein) cds
                     /ApEinfo_fwdcolor="#cccccb"
                     /ApEinfo_revcolor="#cccccb"
                     /ApEinfo_graphicformat="arrow_data {{0 1 2 0 0 -1} {} 0}
                     width 5 offset 0"
     promoter        254..677
                     /vntifkey="29"
                     /label=U6-26 promoter (At3g13855)
                     /ApEinfo_fwdcolor="#cccccb"
                     /ApEinfo_revcolor="#cccccb"
                     /ApEinfo_graphicformat="arrow_data {{0 1 2 0 0 -1} {} 0}
                     width 5 offset 0"
     misc_feature    11141..11165
                     /label=LB (T-DNA left border repeat)
                     /ApEinfo_fwdcolor="#cccccb"
                     /ApEinfo_revcolor="#cccccb"
                     /ApEinfo_graphicformat="arrow_data {{0 1 2 0 0 -1} {} 0}
                     width 5 offset 0"
     snoRNA          1900..1975
                     /vntifkey="105"
                     /label=crRNA scaffold
                     /ApEinfo_fwdcolor="#cccccb"
                     /ApEinfo_revcolor="#cccccb"
                     /ApEinfo_graphicformat="arrow_data {{0 1 2 0 0 -1} {} 0}
                     width 5 offset 0"
     misc_feature    2180..4165
                     /label=polyubiquitin 10 (At4g05320) promoter and 5'UTR
                     including intron 1
                     /ApEinfo_fwdcolor="#cccccb"
                     /ApEinfo_revcolor="#cccccb"
                     /ApEinfo_graphicformat="arrow_data {{0 1 2 0 0 -1} {} 0}
                     width 5 offset 0"
     misc_feature    complement(13729..13923)
                     /label=pVS1 ori (origin of replication)
                     /ApEinfo_fwdcolor="#cccccb"
                     /ApEinfo_revcolor="#cccccb"
                     /ApEinfo_graphicformat="arrow_data {{0 1 2 0 0 -1} {} 0}
                     width 5 offset 0"
     terminator      1976..2167
                     /vntifkey="43"
                     /label=U6-26 terminator (At3g13855)
                     /ApEinfo_fwdcolor="#cccccb"
                     /ApEinfo_revcolor="#cccccb"
                     /ApEinfo_graphicformat="arrow_data {{0 1 2 0 0 -1} {} 0}
                     width 5 offset 0"
     rep_origin      12675..12955
                     /note="pBR322 origin of replication"
                     /label=pBR322 ori (origin of replication)
                     /ApEinfo_fwdcolor="#cccccb"
                     /ApEinfo_revcolor="#cccccb"
                     /ApEinfo_graphicformat="arrow_data {{0 1 2 0 0 -1} {} 0}
                     width 5 offset 0"
     CDS             957..1748
                     /vntifkey="4"
                     /label=spR (spectinomycin adenyltransferase) cds
                     /ApEinfo_fwdcolor="#cccccb"
                     /ApEinfo_revcolor="#cccccb"
                     /ApEinfo_graphicformat="arrow_data {{0 1 2 0 0 -1} {} 0}
                     width 5 offset 0"
     misc_feature    10640..10873
                     /label=N7 nuclear localization signal (At4g19150)
                     /ApEinfo_fwdcolor="#cccccb"
                     /ApEinfo_revcolor="#cccccb"
                     /ApEinfo_graphicformat="arrow_data {{0 1 2 0 0 -1} {} 0}
                     width 5 offset 0"
     misc_feature    680..685
                     /vntifkey="21"
                     /label=BsaI
                     /ApEinfo_fwdcolor="#cccccb"
                     /ApEinfo_revcolor="#cccccb"
                     /ApEinfo_graphicformat="arrow_data {{0 1 2 0 0 -1} {} 0}
                     width 5 offset 0"
     misc_feature    9104..9901
                     /label=CRU3 promoter (At4g28520, including start codon)
                     /ApEinfo_fwdcolor="#cccccb"
                     /ApEinfo_revcolor="#cccccb"
                     /ApEinfo_graphicformat="arrow_data {{0 1 2 0 0 -1} {} 0}
                     width 5 offset 0"
     misc_feature    complement(1893..1898)
                     /vntifkey="21"
                     /label=BsaI(1)
                     /ApEinfo_label="BsaI"
                     /ApEinfo_fwdcolor="#cccccb"
                     /ApEinfo_revcolor="#cccccb"
                     /ApEinfo_graphicformat="arrow_data {{0 1 2 0 0 -1} {} 0}
                     width 5 offset 0"
     misc_feature    13929..13929
                     /label=mutation (g>c) removing BseI site
                     /ApEinfo_fwdcolor="#cccccb"
                     /ApEinfo_revcolor="#cccccb"
                     /ApEinfo_graphicformat="arrow_data {{0 1 2 0 0 -1} {} 0}
                     width 5 offset 0"
     misc_feature    678..678
                     /label=sgRNA 5'end
                     /ApEinfo_fwdcolor="#ffff00"
                     /ApEinfo_revcolor="#ffff00"
                     /ApEinfo_graphicformat="arrow_data {{0 1 2 0 0 -1} {} 0}
                     width 5 offset 0"
     misc_feature    10883..11073
                     /label=CaMV 3'UTR (polyA signal)
                     /ApEinfo_fwdcolor="#cccccb"
                     /ApEinfo_revcolor="#cccccb"
                     /ApEinfo_graphicformat="arrow_data {{0 1 2 0 0 -1} {} 0}
                     width 5 offset 0"
     misc_feature    9899..10876
                     /label=CFP-N7 (cyan fluorescent protein) cds
                     /ApEinfo_fwdcolor="#cccccb"
                     /ApEinfo_revcolor="#cccccb"
                     /ApEinfo_graphicformat="arrow_data {{0 1 2 0 0 -1} {} 0}
                     width 5 offset 0"
     misc_feature    complement(1..25)
                     /label=RB (T-DNA right border repeat)
                     /ApEinfo_fwdcolor="#cccccb"
                     /ApEinfo_revcolor="#cccccb"
                     /ApEinfo_graphicformat="arrow_data {{0 1 2 0 0 -1} {} 0}
                     width 5 offset 0"
     misc_feature    9932..10636
                     /label=CFP core domain
                     /ApEinfo_fwdcolor="#cccccb"
                     /ApEinfo_revcolor="#cccccb"
                     /ApEinfo_graphicformat="arrow_data {{0 1 2 0 0 -1} {} 0}
                     width 5 offset 0"
ORIGIN
        1 gtttacccgc caatatatcc tgtcaaacac tgatagttta aactgaaggc gggaaacgac
       61 aatctgatcc aagctcaagc tgctctagca ttcgccattc aggctgcgca actgttggga
      121 agggcgatcg gtgcgggcct cttcgctatt acgccagctg gcgaaagggg gatgtgctgc
      181 aaggcgatta agttgggtaa cgccagggtt ttcccagtca cgacgttgta aaacgacggc
      241 cagtgccaag cttcgacttg ccttccgcac aatacatcat ttcttcttag ctttttttct
      301 tcttcttcgt tcatacagtt tttttttgtt tatcagctta cattttcttg aaccgtagct
      361 ttcgttttct tctttttaac tttccattcg gagtttttgt atcttgtttc atagtttgtc
      421 ccaggattag aatgattagg catcgaacct tcaagaattt gattgaataa aacatcttca
      481 ttcttaagat atgaagataa tcttcaaaag gcccctggga atctgaaaga agagaagcag
      541 gcccatttat atgggaaaga acaatagtat ttcttatata ggcccattta agttgaaaac
      601 aatcttcaaa agtcccacat cgcttagata agaaaacgaa gctgagttta tatacagcta
      661 gagtcgaagt agtgattggg agaccaaccc agtggacata agcctgttcg gttcgtaagc
      721 tgtaatgcaa gtagcgtatg cgctcacgca actggtccag aaccttgacc gaacgcagcg
      781 gtggtaacgg cgcagtggcg gttttcatgg cttgttatga ctgttttttt ggggtacagt
      841 ctatgcctcg ggcatccaag cagcaagcgc gttacgccgt gggtcgatgt ttgatgttat
      901 ggagcagcaa cgatgttacg cagcagggca gtcgccctaa aacaaagtta aacatcatgg
      961 gggaagcggt gatcgccgaa gtatcgactc aactatcaga ggtagttggc gtcatcgagc
     1021 gccatctcga accgacgttg ctggccgtac atttgtacgg ctccgcagtg gatggcggcc
     1081 tgaagccaca cagtgatatt gatttgctgg ttacggtgac cgtaaggctt gatgaaacaa
     1141 cgcggcgagc tttgatcaac gaccttttgg aaacttcggc ttcccctgga gagagcgaga
     1201 ttctccgcgc tgtagaagtc accattgttg tgcacgacga catcattccg tggcgttatc
     1261 cagctaagcg cgaactgcaa tttggagaat ggcagcgcaa tgacattctt gcaggtatct
     1321 tcgagccagc cacgatcgac attgatctgg ctatcttgct gacaaaagca agagaacata
     1381 gcgttgcctt ggtaggtcca gcggcggagg aactctttga tccggttcct gaacaggatc
     1441 tatttgaggc gctaaatgaa accttaacgc tatggaactc gccgcccgac tgggctggcg
     1501 atgagcgaaa tgtagtgctt acgttgtccc gcatttggta cagcgcagta accggcaaaa
     1561 tcgcgccgaa ggatgtcgct gccgactggg caatggagcg cctgccggcc cagtatcagc
     1621 ccgtcatact tgaagctaga caggcttatc ttggacaaga agaagatcgc ttggcctcgc
     1681 gcgcagatca gttggaagaa tttgtccact acgtgaaagg cgagatcacc aaggtagtcg
     1741 gcaaataatg tctagctaga aattcgttca agccgacgcc gcttcgcggc gcggcttaac
     1801 tcaagcgtta gatgcactaa gcacataatt gctcacagcc aaactatcag gtcaagtctg
     1861 cttttattat ttttaagcgt gcataataag ccggtctcgg ttttagagct agaaatagca
     1921 agttaaaata aggctagtcc gttatcaact tgaaaaagtg gcaccgagtc ggtgcttttt
     1981 tttgcaaaat tttccagatc gatttcttct tcctctgttc ttcggcgttc aatttctggg
     2041 gttttctctt cgttttctgt aactgaaacc taaaatttga cctaaaaaaa atctcaaata
     2101 atatgattca gtggttttgt acttttcagt tagttgagtt ttgcagttCC GATGAGATAA
     2161 ACCAATAcca tggatacaca gtctagctca acagagcttt taacccaaat tggtacaata
     2221 gaatacaact ttagatcata attctcaaaa gaaagagatt ccttagctat tctatctgcc
     2281 actccatttc cttctcggct tgtatgcaca agcataaaat cctcaaactt gctaagtaga
     2341 tactttatgt cttggataat tggattgaga cttgacaagc ataactttca tgtaaccaaa
     2401 gacacaagtt gctgagaatc cacctcaaaa atgatcttcc tataattgaa tcgggataat
     2461 gacagcacag cccatctaag agcctccact tctacttcca gcacgcttct tacttttacc
     2521 acagctcttg cacctaacca taacaccttc cctgtatgat cgcgaagcac ccaccctaag
     2581 ccacatttta atccttctgt tggccatgcc ccatcaaagt tgcacttaac ccaagattgt
     2641 ggtggagctt cccatgtttc tcgtctgtcc cgacggtgtt gtggttggtg ctttccttac
     2701 attctgagcc tctttccttc taatccactc atctgcatct tcttgtgtcc ttactaatac
     2761 ctcattggtt ccaaattccc tccctttaag caccagctcg tttctgttct tccacagcct
     2821 cccaagtatc caagggacta aagcctccac attcttcaga tcaggatatt cttgtttaag
     2881 atgttgaact ctatggaggt ttgtatgaac tgatgatcta ggaccggata agttcccttc
     2941 ttcatagcga acttattcaa agaatgtttt gtgtatcatt cttgttacat tgttattaat
     3001 gaaaaaatat tattggtcat tggactgaac acgagtgtta aatatggacc aggccccaaa
     3061 taagatccat tgatatatga attaaataac aagaataaat cgagtcacca aaccacttgc
     3121 cttttttaac gagacttgtt caccaacttg atacaaaagt cattatccta tgcaaatcaa
     3181 taatcataca aaaatatcca ataacactaa aaaattaaaa gaaatggata atttcacaat
     3241 atgttatacg ataaagaagt tacttttcca agaaattcac tgattttata agcccacttg
     3301 cattagataa atggcaaaaa aaaacaaaaa ggaaaagaaa taaagcacga agaattctag
     3361 aaaatacgaa atacgcttca atgcagtggg acccacggtt caattattgc caattttcag
     3421 ctccaccgta tatttaaaaa ataaaacgat aatgctaaaa aaatataaat cgtaacgatc
     3481 gttaaatctc aacggctgga tcttatgacg accgttagaa attgtggttg tcgacgagtc
     3541 agtaataaac ggcgtcaaag tggttgcagc cggcacacac gagtcgtgtt tatcaactca
     3601 aagcacaaat acttttcctc aacctaaaaa taaggcaatt agccaaaaac aactttgcgt
     3661 gtaaacaacg ctcaatacac gtgtcatttt attattagct attgcttcac cgccttagct
     3721 ttctcgtgac ctagtcgtcc tcgtcttttc ttcttcttct tctataaaac aatacccaaa
     3781 gagctcttct tcttcacaat tcagatttca atttctcaaa atcttaaaaa ctttctctca
     3841 attctctcta ccgtgatcaa ggtaaatttc tgtgttcctt attctctcaa aatcttcgat
     3901 tttgttttcg ttcgatccca atttcgtata tgttctttgg tttagattct gttaatctta
     3961 gatcgaagac gattttctgg gtttgatcgt tagatatcat cttaattctc gattagggtt
     4021 tcatagatat catccgattt gttcaaataa tttgagtttt gtcgaataat tactcttcga
     4081 tttgtgattt ctatctagat ctggtgttag tttctagttt gtgcgatcga atttgtcgat
     4141 taatctgagt ttttctgatt aacaggtTCT AGATGGatta caaggaccac gacggggatt
     4201 acaaggacca cgacattgat tacaaggatg atgatgacaa gatggctccg aagaagaaga
     4261 ggaaggttgg catccacggg gtgccagctg ctgacaagaa gtactcgatc ggcctcgata
     4321 ttgggactaa ctctgttggc tgggccgtga tcaccgacga gtacaaggtg ccctcaaaga
     4381 agttcaaggt cctgggcaac accgatcggc attccatcaa gaagaatctc attggcgctc
     4441 tcctgttcga cagcggcgag acggctgagg ctacgcggct caagcgcacc gcccgcaggc
     4501 ggtacacgcg caggaagaat cgcatctgct acctgcagga gattttctcc aacgagatgg
     4561 cgaaggttga cgattctttc ttccacaggc tggaggagtc attcctcgtg gaggaggata
     4621 agaagcacga gcggcatcca atcttcggca acattgtcga cgaggttgcc taccacgaga
     4681 agtaccctac gatctaccat ctgcggaaga agctcgtgga ctccacagat aaggcggacc
     4741 tccgcctgat ctacctcgct ctggcccaca tgattaagtt caggggccat ttcctgatcg
     4801 agggggatct caacccggac aatagcgatg ttgacaagct gttcatccag ctcgtgcaga
     4861 cgtacaacca gctcttcgag gagaacccca ttaatgcgtc aggcgtcgac gcgaaggcta
     4921 tcctgtccgc taggctctcg aagtctcggc gcctcgagaa cctgatcgcc cagctgccgg
     4981 gcgagaagaa gaacggcctg ttcgggaatc tcattgcgct cagcctgggg ctcacgccca
     5041 acttcaagtc gaatttcgat ctcgctgagg acgccaagct gcagctctcc aaggacacat
     5101 acgacgatga cctggataac ctcctggccc agatcggcga tcagtacgcg gacctgttcc
     5161 tcgctgccaa gaatctgtcg gacgccatcc tcctgtctga tattctcagg gtgaacaccg
     5221 agattacgaa ggctccgctc tcagcctcca tgatcaagcg ctacgacgag caccatcagg
     5281 atctgaccct cctgaaggcg ctggtcaggc agcagctccc cgagaagtac aaggagatct
     5341 tcttcgatca gtcgaagaac ggctacgctg ggtacattga cggcggggcc tctcaggagg
     5401 agttctacaa gttcatcaag ccgattctgg agaagatgga cggcacggag gagctgctgg
     5461 tgaagctcaa tcgcgaggac ctcctgagga agcagcggac attcgataac ggcagcatcc
     5521 cacaccagat tcatctcggg gagctgcacg ctatcctgag gaggcaggag gacttctacc
     5581 ctttcctcaa ggataaccgc gagaagatcg agaagattct gactttcagg atcccgtact
     5641 acgtcggccc actcgctagg ggcaactccc gcttcgcttg gatgacccgc aagtcagagg
     5701 agacgatcac gccgtggaac ttcgaggagg tggtcgacaa gggcgctagc gctcagtcgt
     5761 tcatcgagag gatgacgaat ttcgacaaga acctgccaaa tgagaaggtg ctccctaagc
     5821 actcgctcct gtacgagtac ttcacagtct acaacgagct gactaaggtg aagtatgtga
     5881 ccgagggcat gaggaagccg gctttcctgt ctggggagca gaagaaggcc atcgtggacc
     5941 tcctgttcaa gaccaaccgg aaggtcacgg ttaagcagct caaggaggac tacttcaaga
     6001 agattgagtg cttcgattcg gtcgagatct ctggcgttga ggaccgcttc aacgcctccc
     6061 tggggaccta ccacgatctc ctgaagatca ttaaggataa ggacttcctg gacaacgagg
     6121 agaatgagga tatcctcgag gacattgtgc tgacactcac tctgttcgag gaccgggaga
     6181 tgatcgagga gcgcctgaag acttacgccc atctcttcga tgacaaggtc atgaagcagc
     6241 tcaagaggag gaggtacacc ggctggggga ggctgagcag gaagctcatc aacggcattc
     6301 gggacaagca gtccgggaag acgatcctcg acttcctgaa gagcgatggc ttcgcgaacc
     6361 gcaatttcat gcagctgatt cacgatgaca gcctcacatt caaggaggat atccagaagg
     6421 ctcaggtgag cggccagggg gactcgctgc acgagcatat cgcgaacctc gctggctcgc
     6481 cagctatcaa gaaggggatt ctgcagaccg tgaaggttgt ggacgagctg gtgaaggtca
     6541 tgggcaggca caagcctgag aacatcgtca ttgagatggc ccgggagaat cagaccacgc
     6601 agaagggcca gaagaactca cgcgagagga tgaagaggat cgaggagggc attaaggagc
     6661 tggggtccca gatcctcaag gagcacccgg tggagaacac gcagctgcag aatgagaagc
     6721 tctacctgta ctacctccag aatggccgcg atatgtatgt ggaccaggag ctggatatta
     6781 acaggctcag cgattacgac gtcgatcata tcgttccaca gtcattcctg aaggatgact
     6841 ccattgacaa caaggtcctc accaggtcgg acaagaaccg gggcaagtct gataatgttc
     6901 cttcagagga ggtcgttaag aagatgaaga actactggcg ccagctcctg aatgccaagc
     6961 tgatcacgca gcggaagttc gataacctca caaaggctga gaggggcggg ctctctgagc
     7021 tggacaaggc gggcttcatc aagaggcagc tggtcgagac acggcagatc actaagcacg
     7081 ttgcgcagat tctcgactca cggatgaaca ctaagtacga tgagaatgac aagctgatcc
     7141 gcgaggtgaa ggtcatcacc ctgaagtcaa agctcgtctc cgacttcagg aaggatttcc
     7201 agttctacaa ggttcgggag atcaacaatt accaccatgc ccatgacgcg tacctgaacg
     7261 cggtggtcgg cacagctctg atcaagaagt acccaaagct cgagagcgag ttcgtgtacg
     7321 gggactacaa ggtttacgat gtgaggaaga tgatcgccaa gtcggagcag gagattggca
     7381 aggctaccgc caagtacttc ttctactcta acattatgaa tttcttcaag acagagatca
     7441 ctctggccaa tggcgagatc cggaagcgcc ccctcatcga gacgaacggc gagacggggg
     7501 agatcgtgtg ggacaagggc agggatttcg cgaccgtcag gaaggttctc tccatgccac
     7561 aagtgaatat cgtcaagaag acagaggtcc agactggcgg gttctctaag gagtcaattc
     7621 tgcctaagcg gaacagcgac aagctcatcg cccgcaagaa ggactgggat ccgaagaagt
     7681 acggcgggtt cgacagcccc actgtggcct actcggtcct ggttgtggcg aaggttgaga
     7741 agggcaagtc caagaagctc aagagcgtga aggagctgct ggggatcacg attatggagc
     7801 gctccagctt cgagaagaac ccgatcgatt tcctggaggc gaagggctac aaggaggtga
     7861 agaaggacct gatcattaag ctccccaagt actcactctt cgagctggag aacggcagga
     7921 agcggatgct ggcttccgct ggcgagctgc agaaggggaa cgagctggct ctgccgtcca
     7981 agtatgtgaa cttcctctac ctggcctccc actacgagaa gctcaagggc agccccgagg
     8041 acaacgagca gaagcagctg ttcgtcgagc agcacaagca ttacctcgac gagatcattg
     8101 agcagatttc cgagttctcc aagcgcgtga tcctggccga cgcgaatctg gataaggtcc
     8161 tctccgcgta caacaagcac cgcgacaagc caatcaggga gcaggctgag aatatcattc
     8221 atctcttcac cctgacgaac ctcggcgccc ctgctgcttt caagtacttc gacacaacta
     8281 tcgatcgcaa gaggtacaca agcactaagg aggtcctgga cgcgaccctc atccaccagt
     8341 cgattaccgg cctctacgag acgcgcatcg acctgtctca gctcgggggc gacaagcggc
     8401 cagcggcgac gaagaaggcg gggcaggcga agaagaagaa gtgagctcag agctttcgtt
     8461 cgtatcatcg gtttcgacaa cgttcgtcaa gttcaatgca tcagtttcat tgcgcacaca
     8521 ccagaatcct actgagtttg agtattatgg cattgggaaa actgtttttc ttgtaccatt
     8581 tgttgtgctt gtaatttact gtgtttttta ttcggttttc gctatcgaac tgtgaaatgg
     8641 aaatggatgg agaagagtta atgaatgata tggtcctttt gttcattctc aaattaatat
     8701 tatttgtttt ttctcttatt tgttgtgtgt tgaatttgaa attataagag atatgcaaac
     8761 attttgtttt gagtaaaaat gtgtcaaatc gtggcctcta atgaccgaag ttaatatgag
     8821 gagtaaaaca cttgtagttg taccattatg cttattcact aggcaacaaa tatattttca
     8881 gacctagaaa agctgcaaat gttactgaat acaagtatgt cctcttgtgt tttagacatt
     8941 tatgaacttt cctttatgta attttccaga atccttgtca gattctaatc attgctttat
     9001 aattatagtt atactcatgg atttgtagtt gagtatgaaa atatttttta atgcatttta
     9061 tgacttgcca attgattgac aacgaattcg ggcccattta aataggcgaa aggggtttag
     9121 ggtttaagct cagacttcta ttggagtaaa tgggacggtg tcacattttc cgttttggaa
     9181 atgaactttg ggctcacgtt atgggctatt agatatttga tgggctttct agtaaataca
     9241 atataagtta ttgggcttag tttaaataag cccatgttgg aaatatttga cacatgtctt
     9301 ggctactagt gctaaacatg caaccgaaca gttgtcgaga caagtcgcag catatacaat
     9361 ggatcaaaca cgcctagtgt cgccgcgtct cgctcatgtg tcaccttgtt tcctcgtttt
     9421 tttttaattt ttcataagtt cttttgtttt atcttcaata caaatttttg gctgtatctt
     9481 gcaaactctt cgatcatatc gccaatatac gtgaacactg gtgatctaat ttgttgtgtt
     9541 aattgttaaa tttagattct attctccggt ttaaaagtga attatatgta tcatggttaa
     9601 aacattgtaa gtaagatgat aataaaatga taaatttagt tgatggataa cgtgaagcaa
     9661 aaaatgagat agatacattt gattttgtcg tattttgaca tatgcggaga gtgagctacg
     9721 cgcatgaaga tcaagagaca cttgctcgag ctcacagagt gacgtgtaaa aagcttagac
     9781 tgaagtcccc atgcaaacct aatcctacgt ggctcaaacc acgagctcac ttgacaatat
     9841 ataaactcct cctaagtccc gttctcttca tccatctctc acaacaaaca aaaagaaaat
     9901 ggttaagctc agcaatctcc tcgttggatc tatggtgagc aagggcgagg agctgttcac
     9961 cggggtggtg cccatcctgg tcgagctgga cggcgacgta aacggccaca agttcagcgt
    10021 gtccggcgag ggcgagggcg atgccaccta cggcaagctg accctgaagt tcatctgcac
    10081 caccggcaag ctgcccgtgc cctggcccac cctcgtgacc accctgacct ggggcgtgca
    10141 gtgcttcagc cgctaccccg accacatgaa gcagcacgac ttcttcaagt ccgccatgcc
    10201 cgaaggctac gtccaggagc gcaccatctt cttcaaggac gacggcaact acaagacccg
    10261 cgccgaggtg aagttcgagg gcgacaccct ggtgaaccgc atcgagctga agggcatcga
    10321 cttcaaggag gacggcaaca tcctggggca caagctggag tacaactaca tcagccacaa
    10381 cgtctatatc accgccgaca agcagaagaa cggcatcaag gccaacttca agatccgcca
    10441 caacatcgag gacggcagcg tgcagctcgc cgaccactac cagcagaaca cccccatcgg
    10501 cgacggcccc gtgctgctgc ccgacaacca ctacctgagc acccagtccg ccctgagcaa
    10561 agaccccaac gagaagcgcg atcacatggt cctgctggag ttcgtgaccg ccgccgggat
    10621 cactctcggc atgaatcaat tcaagcgtga agagcaagca aggaaagcta aggtgaacaa
    10681 tgagaaaaag acggaaatag tgaaaccaga gagttgtagc aatgaaggag atgtcaagga
    10741 tctgaaaaga aaggactctg aggatggaaa cgagggtgag gaagaagaag cttcttcgaa
    10801 accgaaaaag ccaaaagttg ctctttctca tcttcaggac attgacgaca cagaagctga
    10861 tcaagaagaa gagtaatcta gtctcgagtt tctccataat aatgtgtgag tagttcccag
    10921 ataagggaat tagggttcct atagggtttc gctcatgtgt tgagcatata agaaaccctt
    10981 agtatgtatt tgtatttgta aaatacttct atcaataaaa tttctaattc ctaaaaccaa
    11041 aatccagtac taaaatccag atcccccgaa ttaattcggc gttaattcag tacattaaaa
    11101 acgtccgcaa tgtgttatta agttgtctaa gcgtcaattt gtttacacca caatatatcc
    11161 tgccaccagc cagccaacag ctccccgacc ggcagctcgg cacaaaatca ccactcgata
    11221 caggcagccc atcagtccgg gacggcgtca gcgggagagc cgttgtaagg cggcagactt
    11281 tgctcatgtt accgatgcta ttcggaagaa cggcaactaa gctgccgggt ttgaaacacg
    11341 gatgatctcg cggagggtag catgttgatt gtaacgatga cagagcgttg ctgcctgtga
    11401 tcaccgcggt ttcaaaatcg gctccgtcga tactatgtta tacgccaact ttgaaaacaa
    11461 ctttgaaaaa gctgttttct ggtatttaag gttttagaat gcaaggaaca gtgaattgga
    11521 gttcgtcttg ttataattag cttcttgggg tatctttaaa tactgtagaa aagaggaagg
    11581 aaataataaa tggctaaaat gagaatatca ccggaattga aaaaactgat cgaaaaatac
    11641 cgctgcgtaa aagatacgga aggaatgtct cctgctaagg tatataagct ggtgggagaa
    11701 aatgaaaacc tatatttaaa aatgacggac agccggtata aagggaccac ctatgatgtg
    11761 gaacgggaaa aggacatgat gctatggctg gaaggaaagc tgcctgttcc aaaggtcctg
    11821 cactttgaac ggcatgatgg ctggagcaat ctgctcatga gtgaggccga tggcgtcctt
    11881 tgctcggaag agtatgaaga tgaacaaagc cctgaaaaga ttatcgagct gtatgcggag
    11941 tgcatcaggc tctttcactc catcgacata tcggattgtc cctatacgaa tagcttagac
    12001 agccgcttag ccgaattgga ttacttactg aataacgatc tggccgatgt ggattgcgaa
    12061 aactgggaag aagacactcc atttaaagat ccgcgcgagc tgtatgattt tttaaagacg
    12121 gaaaagcccg aagaggaact tgtcttttcc cacggcgacc tgggagacag caacatcttt
    12181 gtgaaagatg gcaaagtaag tggctttatt gatcttggga gaagcggcag ggcggacaag
    12241 tggtatgaca ttgccttctg cgtccggtcg atcagggagg atatcgggga agaacagtat
    12301 gtcgagctat tttttgactt actggggatc aagcctgatt gggagaaaat aaaatattat
    12361 attttactgg atgaattgtt ttagtaccta gaatgcatga ccaaaatccc ttaacgtgag
    12421 ttttcgttcc actgagcgtc agaccccgta gaaaagatca aaggatcttc ttgagatcct
    12481 ttttttctgc gcgtaatctg ctgcttgcaa acaaaaaaac caccgctacc agcggtggtt
    12541 tgtttgccgg atcaagagct accaactctt tttccgaagg taactggctt cagcagagcg
    12601 cagataccaa atactgtcct tctagtgtag ccgtagttag gccaccactt caagaactct
    12661 gtagcaccgc ctacatacct cgctctgcta atcctgttac cagtggctgc tgccagtggc
    12721 gataagtcgt gtcttaccgg gttggactca agacgatagt taccggataa ggcgcagcgg
    12781 tcgggctgaa cggggggttc gtgcacacag cccagcttgg agcgaacgac ctacaccgaa
    12841 ctgagatacc tacagcgtga gctatgagaa agcgccacgc ttcccgaagg gagaaaggcg
    12901 gacaggtatc cggtaagcgg cagggtcgga acaggagagc gcacgaggga gcttccaggg
    12961 ggaaacgcct ggtatcttta tagtcctgtc gggtttcgcc acctctgact tgagcgtcga
    13021 tttttgtgat gctcgtcagg ggggcggagc ctatggaaaa acgccagcaa cgcggccttt
    13081 ttacggttcc tggccttttg ctggcctttt gctcacatgt tctttcctgc gttatcccct
    13141 gattctgtgg ataaccgtat taccgccttt gagtgagctg ataccgctcg ccgcagccga
    13201 acgaccgagc gcagcgagtc agtgagcgag gaagcggaag agcgcctgat gcggtatttt
    13261 ctccttacgc atctgtgcgg tatttcacac cgcatatggt gcactctcag tacaatctgc
    13321 tctgatgccg catagttaag ccagtataca ctccgctatc gctacgtgac tgggtcatgg
    13381 ctgcgccccg acacccgcca acacccgctg acgcgccctg acgggcttgt ctgctcccgg
    13441 catccgctta cagacaagct gtgaccgtct ccgggagctg catgtgtcag aggttttcac
    13501 cgtcatcacc gaaacgcgcg aggcagggtg ccttgatgtg ggcgccggcg gtcgagtggc
    13561 gacggcgcgg cttgtccgcg ccctggtaga ttgcctggcc gtaggccagc catttttgag
    13621 cggccagcgg ccgcgatagg ccgacgcgaa gcggcggggc gtagggagcg cagcgaccga
    13681 agggtaggcg ctttttgcag ctcttcggct gtgcgctggc cagacagtta tgcacaggcc
    13741 aggcgggttt taagagtttt aataagtttt aaagagtttt aggcggaaaa atcgcctttt
    13801 ttctctttta tatcagtcac ttacatgtgt gaccggttcc caatgtacgg ctttgggttc
    13861 ccaatgtacg ggttccggtt cccaatgtac ggctttgggt tcccaatgta cgtgctatcc
    13921 acaggaaaca gaccttttcg acctttttcc cctgctaggg caatttgccc tagcatctgc
    13981 tccgtacatt aggaaccggc ggatgcttcg ccctcgatca ggttgcggta gcgcatgact
    14041 aggatcgggc cagcctgccc cgcctcctcc ttcaaatcgt actccggcag gtcatttgac
    14101 ccgatcagct tgcgcacggt gaaacagaac ttcttgaact ctccggcgct gccactgcgt
    14161 tcgtagatcg tcttgaacaa ccatctggct tctgccttgc ctgcggcgcg gcgtgccagg
    14221 cggtagagaa aacggccgat gccgggatcg atcaaaaagt aatcggggtg aaccgtcagc
    14281 acgtccgggt tcttgccttc tgtgatctcg cggtacatcc aatcagctag ctcgatctcg
    14341 atgtactccg gccgcccggt ttcgctcttt acgatcttgt agcggctaat caaggcttca
    14401 ccctcggata ccgtcaccag gcggccgttc ttggccttct tcgtacgctg catggcaacg
    14461 tgcgtggtgt ttaaccgaat gcaggtttct accaggtcgt ctttctgctt tccgccatcg
    14521 gctcgccggc agaacttgag tacgtccgca acgtgtggac ggaacacgcg gccgggcttg
    14581 tctcccttcc cttcccggta tcggttcatg gattcggtta gatgggaaac cgccatcagt
    14641 accaggtcgt aatcccacac actggccatg ccggccggcc ctgcggaaac ctctacgtgc
    14701 ccgtctggaa gctcgtagcg gatcacctcg ccagctcgtc ggtcacgctt cgacagacgg
    14761 aaaacggcca cgtccatgat gctgcgacta tcgcgggtgc ccacgtcata gagcatcgga
    14821 acgaaaaaat ctggttgctc gtcgcccttg ggcggcttcc taatcgacgg cgcaccggct
    14881 gccggcggtt gccgggattc tttgcggatt cgatcagcgg ccgcttgcca cgattcaccg
    14941 gggcgtgctt ctgcctcgat gcgttgccgc tgggcggcct gcgcggcctt caacttctcc
    15001 accaggtcat cacccagcgc cgcgccgatt tgtaccgggc cggatggttt gcgaccgctc
    15061 acgccgattc ctcgggcttg ggggttccag tgccattgca gggccggcag acaacccagc
    15121 cgcttacgcc tggccaaccg cccgttcctc cacacatggg gcattccacg gcgtcggtgc
    15181 ctggttgttc ttgattttcc atgccgcctc ctttagccgc taaaattcat ctactcattt
    15241 attcatttgc tcatttactc tggtagctgc gcgatgtatt cagatagcag ctcggtaatg
    15301 gtcttgcctt ggcgtaccgc gtacatcttc agcttggtgt gatcctccgc cggcaactga
    15361 aagttgaccc gcttcatggc tggcgtgtct gccaggctgg ccaacgttgc agccttgctg
    15421 ctgcgtgcgc tcggacggcc ggcacttagc gtgtttgtgc ttttgctcat tttctcttta
    15481 cctcattaac tcaaatgagt tttgatttaa tttcagcggc cagcgcctgg acctcgcggg
    15541 cagcgtcgcc ctcgggttct gattcaagaa cggttgtgcc ggcggcggca gtgcctgggt
    15601 agctcacgcg ctgcgtgata cgggactcaa gaatgggcag ctcgtacccg gccagcgcct
    15661 cggcaacctc accgccgatg cgcgtgcctt tgatcgcccg cgacacgaca aaggccgctt
    15721 gtagccttcc atccgtgacc tcaatgcgct gcttaaccag ctccaccagg tcggcggtgg
    15781 cccatatgtc gtaagggctt ggctgcaccg gaatcagcac gaagtcggct gccttgatcg
    15841 cggacacagc caagtccgcc gcctggggcg ctccgtcgat cactacgaag tcgcgccggc
    15901 cgatggcctt cacgtcgcgg tcaatcgtcg ggcggtcgat gccgacaacg gttagcggtt
    15961 gatcttcccg cacggccgcc caatcgcggg cactgccctg gggatcggaa tcgactaaca
    16021 gaacatcggc cccggcgagt tgcagggcgc gggctagatg ggttgcgatg gtcgtcttgc
    16081 ctgacccgcc tttctggtta agtacagcga taaccttcat gcgttcccct tgcgtatttg
    16141 tttatttact catcgcatca tatacgcagc gaccgcatga cgcaagctgt tttactcaaa
    16201 tacacatcac ctttttagac ggcggcgctc ggtttcttca gcggccaagc tggccggcca
    16261 ggccgccagc ttggcatcag acaaaccggc caggatttca tgcagccgca cggttgagac
    16321 gtgcgcgggc ggctcgaaca cgtacccggc cgcgatcatc tccgcctcga tctcttcggt
    16381 aatgaaaaac ggttcgtcct ggccgtcctg gtgcggtttc atgcttgttc ctcttggcgt
    16441 tcattctcgg cggccgccag ggcgtcggcc tcggtcaatg cgtcctcacg gaaggcaccg
    16501 cgccgcctgg cctcggtggg cgtcacttcc tcgctgcgct caagtgcgcg gtacagggtc
    16561 gagcgatgca cgccaagcag tgcagccgcc tctttcacgg tgcggccttc ctggtcgatc
    16621 agctcgcggg cgtgcgcgat ctgtgccggg gtgagggtag ggcgggggcc aaacttcacg
    16681 cctcgggcct tggcggcctc gcgcccgctc cgggtgcggt cgatgattag ggaacgctcg
    16741 aactcggcaa tgccggcgaa cacggtcaac accatgcggc cggccggcgt ggtggtgtcg
    16801 gcccacggct ctgccaggct acgcaggccc gcgccggcct cctggatgcg ctcggcaatg
    16861 tccagtaggt cgcgggtgct gcgggccagg cggtctagcc tggtcactgt cacaacgtcg
    16921 ccagggcgta ggtggtcaag catcctggcc agctccgggc ggtcgcgcct ggtgccggtg
    16981 atcttctcgg aaaacagctt ggtgcagccg gccgcgtgca gttcggcccg ttggttggtc
    17041 aagtcctggt cgtcggtgct gacgcgggca tagcccagca ggccagcggc ggcgctcttg
    17101 ttcatggcgt aatgtctccg gttctagtcg caagtattct actttatgcg actaaaacac
    17161 gcgacaagaa aacgccagga aaagggcagg gcggcagcct gtcgcgtaac ttaggacttg
    17221 tgcgacatgt cgttttcaga agacggctgc actgaacgtc agaagccgac tgcactatag
    17281 cagcggaggg gttggatcaa agtactttga tcccgagggg aaccctgtgg ttggcatgca
    17341 catacaaatg gacgaacgga taaacctttt cacgcccttt taaatatccg ttattctaat
    17401 aaacgctctt ttctcttag    
//
