# Supplementary material for: CRISPR/Cas9 mutagenesis of the Arabidopsis GROWTH-REGULATING FACTOR (GRF) gene family
Source: Front Genome Ed. 2023 Oct 16;5:1251557. doi: 10.3389/fgeed.2023.1251557 (PMC10613670; doi:10.3389/fgeed.2023.1251557)
Supplement: Supplementary file 4 [file DataSheet2.ZIP › Supplementary Data Sheet 2/pTEE.gb]

LOCUS       pTEE                   16794 bp ds-DNA     circular     20-JUN-2020
DEFINITION  .
ACCESSION   
VERSION     
SOURCE      .
  ORGANISM  .
COMMENT     
COMMENT     
COMMENT     ApEinfo:methylated:0
FEATURES             Location/Qualifiers
     misc_feature    complement(14734..15734)
                     /note="STA region from pVS1 plasmid"
                     /label=pVS1 staA (partition repA superfamily) cds
                     /ApEinfo_fwdcolor="#cccccb"
                     /ApEinfo_revcolor="#cccccb"
                     /ApEinfo_graphicformat="arrow_data {{0 1 2 0 0 -1} {} 0}
                     width 5 offset 0"
     terminator      7818..8452
                     /vntifkey="43"
                     /label=pea rbcS (ribulose bisphosphate carboxylase) 3'UTR
                     (polyA signal)
                     /ApEinfo_fwdcolor="#cccccb"
                     /ApEinfo_revcolor="#cccccb"
                     /ApEinfo_graphicformat="arrow_data {{0 1 2 0 0 -1} {} 0}
                     width 5 offset 0"
     misc_feature    12470..12730
                     /note="bom site from pBR322"
                     /label=pBR322 bom site
                     /ApEinfo_fwdcolor="#cccccb"
                     /ApEinfo_revcolor="#cccccb"
                     /ApEinfo_graphicformat="arrow_data {{0 1 2 0 0 -1} {} 0}
                     width 5 offset 0"
     CDS             3542..7813
                     /vntifkey="4"
                     /label=zCas9 cds (codon-optimized for maize)
                     /ApEinfo_fwdcolor="#cccccb"
                     /ApEinfo_revcolor="#cccccb"
                     /ApEinfo_graphicformat="arrow_data {{0 1 2 0 0 -1} {} 0}
                     width 5 offset 0"
     misc_feature    2184..2983
                     /vntifkey="21"
                     /label=EC1.2 enhancer (At2g21740)
                     /ApEinfo_fwdcolor="#cccccb"
                     /ApEinfo_revcolor="#cccccb"
                     /ApEinfo_graphicformat="arrow_data {{0 1 2 0 0 -1} {} 0}
                     width 5 offset 0"
     CDS             10965..11759
                     /note="aadA (kanamycin resistance) gene amplified from
                     pIG121Hm"
                     /codon_start=1
                     /product="aminoglycoside phosphotransferase"
                     /protein_id="AAF65355.1"
                     /db_xref="GI:7638089"
                     /translation="MAKMRISPELKKLIEKYRCVKDTEGMSPAKVYKLVGENENLYLK
                     MTDSRYKGTTYDVEREKDMMLWLEGKLPVPKVLHFERHDGWSNLLMSEADGVLCSEEY
                     EDEQSPEKIIELYAECIRLFHSIDISDCPYTNSLDSRLAELDYLLNNDLADVDCENWE
                     EDTPFKDPRELYDFLKTEKPEEELVFSHGDLGDSNIFVKDGKVSGFIDLGRSGRADKW
                     YDIAFCVRSIREDIGEEQYVELFFDLLGIKPDWEKIKYYILLDELF"
                     /label=kanR (aminoglycoside phosphotransferase) cds
                     /ApEinfo_fwdcolor="#cccccb"
                     /ApEinfo_revcolor="#cccccb"
                     /ApEinfo_graphicformat="arrow_data {{0 1 2 0 0 -1} {} 0}
                     width 5 offset 0"
     misc_feature    2988..3535
                     /vntifkey="21"
                     /label=EC1.1 promoter (At1g76750)
                     /ApEinfo_fwdcolor="#cccccb"
                     /ApEinfo_revcolor="#cccccb"
                     /ApEinfo_graphicformat="arrow_data {{0 1 2 0 0 -1} {} 0}
                     width 5 offset 0"
     misc_feature    complement(13364..14437)
                     /label=pVS1 repA (replication protein) cds
                     /ApEinfo_fwdcolor="#cccccb"
                     /ApEinfo_revcolor="#cccccb"
                     /ApEinfo_graphicformat="arrow_data {{0 1 2 0 0 -1} {} 0}
                     width 5 offset 0"
     promoter        254..677
                     /vntifkey="29"
                     /label=U6-26 promoter (At3g13855)
                     /ApEinfo_fwdcolor="#cccccb"
                     /ApEinfo_revcolor="#cccccb"
                     /ApEinfo_graphicformat="arrow_data {{0 1 2 0 0 -1} {} 0}
                     width 5 offset 0"
     misc_feature    10516..10540
                     /label=LB (T-DNA left border repeat)
                     /ApEinfo_fwdcolor="#cccccb"
                     /ApEinfo_revcolor="#cccccb"
                     /ApEinfo_graphicformat="arrow_data {{0 1 2 0 0 -1} {} 0}
                     width 5 offset 0"
     snoRNA          1900..1975
                     /vntifkey="105"
                     /label=crRNA scaffold
                     /ApEinfo_fwdcolor="#cccccb"
                     /ApEinfo_revcolor="#cccccb"
                     /ApEinfo_graphicformat="arrow_data {{0 1 2 0 0 -1} {} 0}
                     width 5 offset 0"
     misc_feature    complement(13104..13298)
                     /label=pVS1 ori (origin of replication)
                     /ApEinfo_fwdcolor="#cccccb"
                     /ApEinfo_revcolor="#cccccb"
                     /ApEinfo_graphicformat="arrow_data {{0 1 2 0 0 -1} {} 0}
                     width 5 offset 0"
     terminator      1976..2167
                     /vntifkey="43"
                     /label=U6-26 terminator (At3g13855)
                     /ApEinfo_fwdcolor="#cccccb"
                     /ApEinfo_revcolor="#cccccb"
                     /ApEinfo_graphicformat="arrow_data {{0 1 2 0 0 -1} {} 0}
                     width 5 offset 0"
     rep_origin      12050..12330
                     /note="pBR322 origin of replication"
                     /label=pBR322 ori (origin of replication)
                     /ApEinfo_fwdcolor="#cccccb"
                     /ApEinfo_revcolor="#cccccb"
                     /ApEinfo_graphicformat="arrow_data {{0 1 2 0 0 -1} {} 0}
                     width 5 offset 0"
     CDS             957..1748
                     /vntifkey="4"
                     /label=spR (spectinomycin adenyltransferase) cds
                     /ApEinfo_fwdcolor="#cccccb"
                     /ApEinfo_revcolor="#cccccb"
                     /ApEinfo_graphicformat="arrow_data {{0 1 2 0 0 -1} {} 0}
                     width 5 offset 0"
     misc_feature    680..685
                     /vntifkey="21"
                     /label=BsaI
                     /ApEinfo_fwdcolor="#cccccb"
                     /ApEinfo_revcolor="#cccccb"
                     /ApEinfo_graphicformat="arrow_data {{0 1 2 0 0 -1} {} 0}
                     width 5 offset 0"
     misc_feature    9319..9972
                     /label=Tomato core domain
                     /ApEinfo_fwdcolor="#cccccb"
                     /ApEinfo_revcolor="#cccccb"
                     /ApEinfo_graphicformat="arrow_data {{0 1 2 0 0 -1} {} 0}
                     width 5 offset 0"
     misc_feature    complement(1893..1898)
                     /vntifkey="21"
                     /label=BsaI(1)
                     /ApEinfo_label="BsaI"
                     /ApEinfo_fwdcolor="#cccccb"
                     /ApEinfo_revcolor="#cccccb"
                     /ApEinfo_graphicformat="arrow_data {{0 1 2 0 0 -1} {} 0}
                     width 5 offset 0"
     misc_feature    13304..13304
                     /label=mutation (g>c) removing BseI site
                     /ApEinfo_fwdcolor="#cccccb"
                     /ApEinfo_revcolor="#cccccb"
                     /ApEinfo_graphicformat="arrow_data {{0 1 2 0 0 -1} {} 0}
                     width 5 offset 0"
     misc_feature    678..678
                     /label=sgRNA 5'end
                     /ApEinfo_fwdcolor="#ffff00"
                     /ApEinfo_revcolor="#ffff00"
                     /ApEinfo_graphicformat="arrow_data {{0 1 2 0 0 -1} {} 0}
                     width 5 offset 0"
     misc_feature    9268..10251
                     /label=mTomato-N7 (fluorescent protein)
                     /ApEinfo_fwdcolor="#cccccb"
                     /ApEinfo_revcolor="#cccccb"
                     /ApEinfo_graphicformat="arrow_data {{0 1 2 0 0 -1} {} 0}
                     width 5 offset 0"
     misc_feature    8473..9270
                     /label=CRU3 promoter (At4g28520, including start codon)
                     /ApEinfo_fwdcolor="#cccccb"
                     /ApEinfo_revcolor="#cccccb"
                     /ApEinfo_graphicformat="arrow_data {{0 1 2 0 0 -1} {} 0}
                     width 5 offset 0"
     misc_feature    10258..10448
                     /label=CaMV 3'UTR (polyA signal)
                     /ApEinfo_fwdcolor="#cccccb"
                     /ApEinfo_revcolor="#cccccb"
                     /ApEinfo_graphicformat="arrow_data {{0 1 2 0 0 -1} {} 0}
                     width 5 offset 0"
     misc_feature    complement(1..25)
                     /label=RB (T-DNA right border repeat)
                     /ApEinfo_fwdcolor="#cccccb"
                     /ApEinfo_revcolor="#cccccb"
                     /ApEinfo_graphicformat="arrow_data {{0 1 2 0 0 -1} {} 0}
                     width 5 offset 0"
     misc_feature    10015..10251
                     /label=N7 nuclear localization signal (At4g19150)
                     /ApEinfo_fwdcolor="#cccccb"
                     /ApEinfo_revcolor="#cccccb"
                     /ApEinfo_graphicformat="arrow_data {{0 1 2 0 0 -1} {} 0}
                     width 5 offset 0"
ORIGIN
        1 gtttacccgc caatatatcc tgtcaaacac tgatagttta aactgaaggc gggaaacgac
       61 aatctgatcc aagctcaagc tgctctagca ttcgccattc aggctgcgca actgttggga
      121 agggcgatcg gtgcgggcct cttcgctatt acgccagctg gcgaaagggg gatgtgctgc
      181 aaggcgatta agttgggtaa cgccagggtt ttcccagtca cgacgttgta aaacgacggc
      241 cagtgccaag cttcgacttg ccttccgcac aatacatcat ttcttcttag ctttttttct
      301 tcttcttcgt tcatacagtt tttttttgtt tatcagctta cattttcttg aaccgtagct
      361 ttcgttttct tctttttaac tttccattcg gagtttttgt atcttgtttc atagtttgtc
      421 ccaggattag aatgattagg catcgaacct tcaagaattt gattgaataa aacatcttca
      481 ttcttaagat atgaagataa tcttcaaaag gcccctggga atctgaaaga agagaagcag
      541 gcccatttat atgggaaaga acaatagtat ttcttatata ggcccattta agttgaaaac
      601 aatcttcaaa agtcccacat cgcttagata agaaaacgaa gctgagttta tatacagcta
      661 gagtcgaagt agtgattggg agaccaaccc agtggacata agcctgttcg gttcgtaagc
      721 tgtaatgcaa gtagcgtatg cgctcacgca actggtccag aaccttgacc gaacgcagcg
      781 gtggtaacgg cgcagtggcg gttttcatgg cttgttatga ctgttttttt ggggtacagt
      841 ctatgcctcg ggcatccaag cagcaagcgc gttacgccgt gggtcgatgt ttgatgttat
      901 ggagcagcaa cgatgttacg cagcagggca gtcgccctaa aacaaagtta aacatcatgg
      961 gggaagcggt gatcgccgaa gtatcgactc aactatcaga ggtagttggc gtcatcgagc
     1021 gccatctcga accgacgttg ctggccgtac atttgtacgg ctccgcagtg gatggcggcc
     1081 tgaagccaca cagtgatatt gatttgctgg ttacggtgac cgtaaggctt gatgaaacaa
     1141 cgcggcgagc tttgatcaac gaccttttgg aaacttcggc ttcccctgga gagagcgaga
     1201 ttctccgcgc tgtagaagtc accattgttg tgcacgacga catcattccg tggcgttatc
     1261 cagctaagcg cgaactgcaa tttggagaat ggcagcgcaa tgacattctt gcaggtatct
     1321 tcgagccagc cacgatcgac attgatctgg ctatcttgct gacaaaagca agagaacata
     1381 gcgttgcctt ggtaggtcca gcggcggagg aactctttga tccggttcct gaacaggatc
     1441 tatttgaggc gctaaatgaa accttaacgc tatggaactc gccgcccgac tgggctggcg
     1501 atgagcgaaa tgtagtgctt acgttgtccc gcatttggta cagcgcagta accggcaaaa
     1561 tcgcgccgaa ggatgtcgct gccgactggg caatggagcg cctgccggcc cagtatcagc
     1621 ccgtcatact tgaagctaga caggcttatc ttggacaaga agaagatcgc ttggcctcgc
     1681 gcgcagatca gttggaagaa tttgtccact acgtgaaagg cgagatcacc aaggtagtcg
     1741 gcaaataatg tctagctaga aattcgttca agccgacgcc gcttcgcggc gcggcttaac
     1801 tcaagcgtta gatgcactaa gcacataatt gctcacagcc aaactatcag gtcaagtctg
     1861 cttttattat ttttaagcgt gcataataag ccggtctcgg ttttagagct agaaatagca
     1921 agttaaaata aggctagtcc gttatcaact tgaaaaagtg gcaccgagtc ggtgcttttt
     1981 tttgcaaaat tttccagatc gatttcttct tcctctgttc ttcggcgttc aatttctggg
     2041 gttttctctt cgttttctgt aactgaaacc taaaatttga cctaaaaaaa atctcaaata
     2101 atatgattca gtggttttgt acttttcagt tagttgagtt ttgcagttcc gatgagataa
     2161 accaatacca tggttatact agtgaataaa agcatttgcg tttggtttat cattgcgttt
     2221 atacaaggac agagatccac tgagctggaa tagcttaaaa ccattatcag aacaaaataa
     2281 accatttttt gttaagaatc agagcatagt aaacaacaga aacaacctaa gagaggtaac
     2341 ttgtccaaga agatagctaa ttatatctat tttataaaag ttatcatagt ttgtaagtca
     2401 caaaagatgc aaataacaga gaaactagga gacttgagaa tatacattct tgtatatttg
     2461 tattcgagat tgtgaaaatt tgaccataag tttaaattct taaaaagata tatctgatct
     2521 aggtgatggt tatagactgt aattttacca catgtttaat gatggatagt gacacacatg
     2581 acacatcgac aacactatag catcttattt agattacaac atgaaatttt tctgtaatac
     2641 atgtctttgt acataattta aaagtaattc ctaagaaata tatttataca aggagtttaa
     2701 agaaaacata gcataaagtt caatgagtag taaaaaccat atacagtata tagcataaag
     2761 ttcaatgagt ttattacaaa agcattggtt cactttctgt aacacgacgt taaaccttcg
     2821 tctccaatag gagcgctact gattcaacat gccaatatat actaaatacg tttctacagt
     2881 caaatgcttt aacgtttcat gattaagtga ctatttaccg tcaatccttt cccattcctc
     2941 ccactaatcc aactttttaa ttactcttaa atcaccacta agctagtaac gcctatcatg
     3001 aattagctct actaaatcta gcaacctttc aaatttgcag tattgcaggt gtctctgtgt
     3061 ctttaaaata gttgccttat gatttcttcg gtttcaagat gatcaaatag ttatagattt
     3121 catgctcaca catgctcatt agatgtgtac atactttact tacccaaatc tattttctcg
     3181 caaagatttt gatggtaaag ctgatttggt tctattgaac taaatcaaac gagtttcaga
     3241 ctgagtgatt ctaatccggc ccattagccc ctaaacagac ccactaatta cgcagctttt
     3301 aatagagtaa ttacacctag tttacccact aaaccactaa gcactaatta tctcacaatc
     3361 taatgagctt ccctcgtaat tacttgggct ttcactctac catttatttg taacagtcaa
     3421 gtctctactg tctctatata aactctctaa agttaacaca caattctcat cacaaacaaa
     3481 tcaaccaaag caacttctac tctttcttct ttcgacctta tcaatctgtt gagaaatcta
     3541 gatggattac aaggaccacg acggggatta caaggaccac gacattgatt acaaggatga
     3601 tgatgacaag atggctccga agaagaagag gaaggttggc atccacgggg tgccagctgc
     3661 tgacaagaag tactcgatcg gcctcgatat tgggactaac tctgttggct gggccgtgat
     3721 caccgacgag tacaaggtgc cctcaaagaa gttcaaggtc ctgggcaaca ccgatcggca
     3781 ttccatcaag aagaatctca ttggcgctct cctgttcgac agcggcgaga cggctgaggc
     3841 tacgcggctc aagcgcaccg cccgcaggcg gtacacgcgc aggaagaatc gcatctgcta
     3901 cctgcaggag attttctcca acgagatggc gaaggttgac gattctttct tccacaggct
     3961 ggaggagtca ttcctcgtgg aggaggataa gaagcacgag cggcatccaa tcttcggcaa
     4021 cattgtcgac gaggttgcct accacgagaa gtaccctacg atctaccatc tgcggaagaa
     4081 gctcgtggac tccacagata aggcggacct ccgcctgatc tacctcgctc tggcccacat
     4141 gattaagttc aggggccatt tcctgatcga gggggatctc aacccggaca atagcgatgt
     4201 tgacaagctg ttcatccagc tcgtgcagac gtacaaccag ctcttcgagg agaaccccat
     4261 taatgcgtca ggcgtcgacg cgaaggctat cctgtccgct aggctctcga agtctcggcg
     4321 cctcgagaac ctgatcgccc agctgccggg cgagaagaag aacggcctgt tcgggaatct
     4381 cattgcgctc agcctggggc tcacgcccaa cttcaagtcg aatttcgatc tcgctgagga
     4441 cgccaagctg cagctctcca aggacacata cgacgatgac ctggataacc tcctggccca
     4501 gatcggcgat cagtacgcgg acctgttcct cgctgccaag aatctgtcgg acgccatcct
     4561 cctgtctgat attctcaggg tgaacaccga gattacgaag gctccgctct cagcctccat
     4621 gatcaagcgc tacgacgagc accatcagga tctgaccctc ctgaaggcgc tggtcaggca
     4681 gcagctcccc gagaagtaca aggagatctt cttcgatcag tcgaagaacg gctacgctgg
     4741 gtacattgac ggcggggcct ctcaggagga gttctacaag ttcatcaagc cgattctgga
     4801 gaagatggac ggcacggagg agctgctggt gaagctcaat cgcgaggacc tcctgaggaa
     4861 gcagcggaca ttcgataacg gcagcatccc acaccagatt catctcgggg agctgcacgc
     4921 tatcctgagg aggcaggagg acttctaccc tttcctcaag gataaccgcg agaagatcga
     4981 gaagattctg actttcagga tcccgtacta cgtcggccca ctcgctaggg gcaactcccg
     5041 cttcgcttgg atgacccgca agtcagagga gacgatcacg ccgtggaact tcgaggaggt
     5101 ggtcgacaag ggcgctagcg ctcagtcgtt catcgagagg atgacgaatt tcgacaagaa
     5161 cctgccaaat gagaaggtgc tccctaagca ctcgctcctg tacgagtact tcacagtcta
     5221 caacgagctg actaaggtga agtatgtgac cgagggcatg aggaagccgg ctttcctgtc
     5281 tggggagcag aagaaggcca tcgtggacct cctgttcaag accaaccgga aggtcacggt
     5341 taagcagctc aaggaggact acttcaagaa gattgagtgc ttcgattcgg tcgagatctc
     5401 tggcgttgag gaccgcttca acgcctccct ggggacctac cacgatctcc tgaagatcat
     5461 taaggataag gacttcctgg acaacgagga gaatgaggat atcctcgagg acattgtgct
     5521 gacactcact ctgttcgagg accgggagat gatcgaggag cgcctgaaga cttacgccca
     5581 tctcttcgat gacaaggtca tgaagcagct caagaggagg aggtacaccg gctgggggag
     5641 gctgagcagg aagctcatca acggcattcg ggacaagcag tccgggaaga cgatcctcga
     5701 cttcctgaag agcgatggct tcgcgaaccg caatttcatg cagctgattc acgatgacag
     5761 cctcacattc aaggaggata tccagaaggc tcaggtgagc ggccaggggg actcgctgca
     5821 cgagcatatc gcgaacctcg ctggctcgcc agctatcaag aaggggattc tgcagaccgt
     5881 gaaggttgtg gacgagctgg tgaaggtcat gggcaggcac aagcctgaga acatcgtcat
     5941 tgagatggcc cgggagaatc agaccacgca gaagggccag aagaactcac gcgagaggat
     6001 gaagaggatc gaggagggca ttaaggagct ggggtcccag atcctcaagg agcacccggt
     6061 ggagaacacg cagctgcaga atgagaagct ctacctgtac tacctccaga atggccgcga
     6121 tatgtatgtg gaccaggagc tggatattaa caggctcagc gattacgacg tcgatcatat
     6181 cgttccacag tcattcctga aggatgactc cattgacaac aaggtcctca ccaggtcgga
     6241 caagaaccgg ggcaagtctg ataatgttcc ttcagaggag gtcgttaaga agatgaagaa
     6301 ctactggcgc cagctcctga atgccaagct gatcacgcag cggaagttcg ataacctcac
     6361 aaaggctgag aggggcgggc tctctgagct ggacaaggcg ggcttcatca agaggcagct
     6421 ggtcgagaca cggcagatca ctaagcacgt tgcgcagatt ctcgactcac ggatgaacac
     6481 taagtacgat gagaatgaca agctgatccg cgaggtgaag gtcatcaccc tgaagtcaaa
     6541 gctcgtctcc gacttcagga aggatttcca gttctacaag gttcgggaga tcaacaatta
     6601 ccaccatgcc catgacgcgt acctgaacgc ggtggtcggc acagctctga tcaagaagta
     6661 cccaaagctc gagagcgagt tcgtgtacgg ggactacaag gtttacgatg tgaggaagat
     6721 gatcgccaag tcggagcagg agattggcaa ggctaccgcc aagtacttct tctactctaa
     6781 cattatgaat ttcttcaaga cagagatcac tctggccaat ggcgagatcc ggaagcgccc
     6841 cctcatcgag acgaacggcg agacggggga gatcgtgtgg gacaagggca gggatttcgc
     6901 gaccgtcagg aaggttctct ccatgccaca agtgaatatc gtcaagaaga cagaggtcca
     6961 gactggcggg ttctctaagg agtcaattct gcctaagcgg aacagcgaca agctcatcgc
     7021 ccgcaagaag gactgggatc cgaagaagta cggcgggttc gacagcccca ctgtggccta
     7081 ctcggtcctg gttgtggcga aggttgagaa gggcaagtcc aagaagctca agagcgtgaa
     7141 ggagctgctg gggatcacga ttatggagcg ctccagcttc gagaagaacc cgatcgattt
     7201 cctggaggcg aagggctaca aggaggtgaa gaaggacctg atcattaagc tccccaagta
     7261 ctcactcttc gagctggaga acggcaggaa gcggatgctg gcttccgctg gcgagctgca
     7321 gaaggggaac gagctggctc tgccgtccaa gtatgtgaac ttcctctacc tggcctccca
     7381 ctacgagaag ctcaagggca gccccgagga caacgagcag aagcagctgt tcgtcgagca
     7441 gcacaagcat tacctcgacg agatcattga gcagatttcc gagttctcca agcgcgtgat
     7501 cctggccgac gcgaatctgg ataaggtcct ctccgcgtac aacaagcacc gcgacaagcc
     7561 aatcagggag caggctgaga atatcattca tctcttcacc ctgacgaacc tcggcgcccc
     7621 tgctgctttc aagtacttcg acacaactat cgatcgcaag aggtacacaa gcactaagga
     7681 ggtcctggac gcgaccctca tccaccagtc gattaccggc ctctacgaga cgcgcatcga
     7741 cctgtctcag ctcgggggcg acaagcggcc agcggcgacg aagaaggcgg ggcaggcgaa
     7801 gaagaagaag tgagctcaga gctttcgttc gtatcatcgg tttcgacaac gttcgtcaag
     7861 ttcaatgcat cagtttcatt gcgcacacac cagaatccta ctgagtttga gtattatggc
     7921 attgggaaaa ctgtttttct tgtaccattt gttgtgcttg taatttactg tgttttttat
     7981 tcggttttcg ctatcgaact gtgaaatgga aatggatgga gaagagttaa tgaatgatat
     8041 ggtccttttg ttcattctca aattaatatt atttgttttt tctcttattt gttgtgtgtt
     8101 gaatttgaaa ttataagaga tatgcaaaca ttttgttttg agtaaaaatg tgtcaaatcg
     8161 tggcctctaa tgaccgaagt taatatgagg agtaaaacac ttgtagttgt accattatgc
     8221 ttattcacta ggcaacaaat atattttcag acctagaaaa gctgcaaatg ttactgaata
     8281 caagtatgtc ctcttgtgtt ttagacattt atgaactttc ctttatgtaa ttttccagaa
     8341 tccttgtcag attctaatca ttgctttata attatagtta tactcatgga tttgtagttg
     8401 agtatgaaaa tattttttaa tgcattttat gacttgccaa ttgattgaca acgaattcgg
     8461 gcccatttaa ataggcgaaa ggggtttagg gtttaagctc agacttctat tggagtaaat
     8521 gggacggtgt cacattttcc gttttggaaa tgaactttgg gctcacgtta tgggctatta
     8581 gatatttgat gggctttcta gtaaatacaa tataagttat tgggcttagt ttaaataagc
     8641 ccatgttgga aatatttgac acatgtcttg gctactagtg ctaaacatgc aaccgaacag
     8701 ttgtcgagac aagtcgcagc atatacaatg gatcaaacac gcctagtgtc gccgcgtctc
     8761 gctcatgtgt caccttgttt cctcgttttt ttttaatttt tcataagttc ttttgtttta
     8821 tcttcaatac aaatttttgg ctgtatcttg caaactcttc gatcatatcg ccaatatacg
     8881 tgaacactgg tgatctaatt tgttgtgtta attgttaaat ttagattcta ttctccggtt
     8941 taaaagtgaa ttatatgtat catggttaaa acattgtaag taagatgata ataaaatgat
     9001 aaatttagtt gatggataac gtgaagcaaa aaatgagata gatacatttg attttgtcgt
     9061 attttgacat atgcggagag tgagctacgc gcatgaagat caagagacac ttgctcgagc
     9121 tcacagagtg acgtgtaaaa agcttagact gaagtcccca tgcaaaccta atcctacgtg
     9181 gctcaaacca cgagctcact tgacaatata taaactcctc ctaagtcccg ttctcttcat
     9241 ccatctctca caacaaacaa aaagaaaatg gttaagctca gcaatctcct cgttggatct
     9301 atgagcaagg gcgaggaggt catcaaagag ttcatgcgct tcaaggtgcg catggagggc
     9361 tccatgaacg gccacgagtt cgagatcgag ggcgagggcg agggccgccc ctacgagggc
     9421 acccagaccg ccaagctgaa ggtgaccaag ggcggccccc tgcccttcgc ctgggacatc
     9481 ctgtcccccc agttcatgta cggctccaag gcgtacgtga agcaccccgc cgacatcccc
     9541 gattacaaga agctgtcctt ccccgagggc ttcaagtggg agcgcgtgat gaacttcgag
     9601 gacggcggtc tggtgaccgt gacccaggac tcctccctgc aggacggcac gctgatctac
     9661 aaggtgaaga tgcgcggcac caacttcccc cccgacggcc ccgtaatgca gaagaagacc
     9721 atgggctggg aggcctccac cgagcgcctg tacccccgcg acggcgtgct gaagggcgag
     9781 atccaccagg ccctgaagct gaaggacggc ggccactacc tggtggagtt caagaccatc
     9841 tacatggcca agaagcccgt gcaactgccc ggctactact acgtggacac caagctggac
     9901 atcacctccc acaacgagga ctacaccatc gtggaacagt acgagcgctc cgagggccgc
     9961 caccacctgt tcctgtacgg catggacgag ctgtacaagc ttaagaagaa gaaattcaag
    10021 cgtgaagagc aagcaaggaa agctaaggtg aacaatgaga aaaagacgga aatagtgaaa
    10081 ccagagagtt gtagcaatga aggagatgtc aaggatctga aaagaaagga ctctgaggat
    10141 ggaaacgagg gtgaggaaga agaagcttct tcgaaaccga aaaagccaaa agttgctctt
    10201 tctcatcttc aggacattga cgacacagaa gctgatcaag aagaagagta atctagtctc
    10261 gagtttctcc ataataatgt gtgagtagtt cccagataag ggaattaggg ttcctatagg
    10321 gtttcgctca tgtgttgagc atataagaaa cccttagtat gtatttgtat ttgtaaaata
    10381 cttctatcaa taaaatttct aattcctaaa accaaaatcc agtactaaaa tccagatccc
    10441 ccgaattaat tcggcgttaa ttcagtacat taaaaacgtc cgcaatgtgt tattaagttg
    10501 tctaagcgtc aatttgttta caccacaata tatcctgcca ccagccagcc aacagctccc
    10561 cgaccggcag ctcggcacaa aatcaccact cgatacaggc agcccatcag tccgggacgg
    10621 cgtcagcggg agagccgttg taaggcggca gactttgctc atgttaccga tgctattcgg
    10681 aagaacggca actaagctgc cgggtttgaa acacggatga tctcgcggag ggtagcatgt
    10741 tgattgtaac gatgacagag cgttgctgcc tgtgatcacc gcggtttcaa aatcggctcc
    10801 gtcgatacta tgttatacgc caactttgaa aacaactttg aaaaagctgt tttctggtat
    10861 ttaaggtttt agaatgcaag gaacagtgaa ttggagttcg tcttgttata attagcttct
    10921 tggggtatct ttaaatactg tagaaaagag gaaggaaata ataaatggct aaaatgagaa
    10981 tatcaccgga attgaaaaaa ctgatcgaaa aataccgctg cgtaaaagat acggaaggaa
    11041 tgtctcctgc taaggtatat aagctggtgg gagaaaatga aaacctatat ttaaaaatga
    11101 cggacagccg gtataaaggg accacctatg atgtggaacg ggaaaaggac atgatgctat
    11161 ggctggaagg aaagctgcct gttccaaagg tcctgcactt tgaacggcat gatggctgga
    11221 gcaatctgct catgagtgag gccgatggcg tcctttgctc ggaagagtat gaagatgaac
    11281 aaagccctga aaagattatc gagctgtatg cggagtgcat caggctcttt cactccatcg
    11341 acatatcgga ttgtccctat acgaatagct tagacagccg cttagccgaa ttggattact
    11401 tactgaataa cgatctggcc gatgtggatt gcgaaaactg ggaagaagac actccattta
    11461 aagatccgcg cgagctgtat gattttttaa agacggaaaa gcccgaagag gaacttgtct
    11521 tttcccacgg cgacctggga gacagcaaca tctttgtgaa agatggcaaa gtaagtggct
    11581 ttattgatct tgggagaagc ggcagggcgg acaagtggta tgacattgcc ttctgcgtcc
    11641 ggtcgatcag ggaggatatc ggggaagaac agtatgtcga gctatttttt gacttactgg
    11701 ggatcaagcc tgattgggag aaaataaaat attatatttt actggatgaa ttgttttagt
    11761 acctagaatg catgaccaaa atcccttaac gtgagttttc gttccactga gcgtcagacc
    11821 ccgtagaaaa gatcaaagga tcttcttgag atcctttttt tctgcgcgta atctgctgct
    11881 tgcaaacaaa aaaaccaccg ctaccagcgg tggtttgttt gccggatcaa gagctaccaa
    11941 ctctttttcc gaaggtaact ggcttcagca gagcgcagat accaaatact gtccttctag
    12001 tgtagccgta gttaggccac cacttcaaga actctgtagc accgcctaca tacctcgctc
    12061 tgctaatcct gttaccagtg gctgctgcca gtggcgataa gtcgtgtctt accgggttgg
    12121 actcaagacg atagttaccg gataaggcgc agcggtcggg ctgaacgggg ggttcgtgca
    12181 cacagcccag cttggagcga acgacctaca ccgaactgag atacctacag cgtgagctat
    12241 gagaaagcgc cacgcttccc gaagggagaa aggcggacag gtatccggta agcggcaggg
    12301 tcggaacagg agagcgcacg agggagcttc cagggggaaa cgcctggtat ctttatagtc
    12361 ctgtcgggtt tcgccacctc tgacttgagc gtcgattttt gtgatgctcg tcaggggggc
    12421 ggagcctatg gaaaaacgcc agcaacgcgg cctttttacg gttcctggcc ttttgctggc
    12481 cttttgctca catgttcttt cctgcgttat cccctgattc tgtggataac cgtattaccg
    12541 cctttgagtg agctgatacc gctcgccgca gccgaacgac cgagcgcagc gagtcagtga
    12601 gcgaggaagc ggaagagcgc ctgatgcggt attttctcct tacgcatctg tgcggtattt
    12661 cacaccgcat atggtgcact ctcagtacaa tctgctctga tgccgcatag ttaagccagt
    12721 atacactccg ctatcgctac gtgactgggt catggctgcg ccccgacacc cgccaacacc
    12781 cgctgacgcg ccctgacggg cttgtctgct cccggcatcc gcttacagac aagctgtgac
    12841 cgtctccggg agctgcatgt gtcagaggtt ttcaccgtca tcaccgaaac gcgcgaggca
    12901 gggtgccttg atgtgggcgc cggcggtcga gtggcgacgg cgcggcttgt ccgcgccctg
    12961 gtagattgcc tggccgtagg ccagccattt ttgagcggcc agcggccgcg ataggccgac
    13021 gcgaagcggc ggggcgtagg gagcgcagcg accgaagggt aggcgctttt tgcagctctt
    13081 cggctgtgcg ctggccagac agttatgcac aggccaggcg ggttttaaga gttttaataa
    13141 gttttaaaga gttttaggcg gaaaaatcgc cttttttctc ttttatatca gtcacttaca
    13201 tgtgtgaccg gttcccaatg tacggctttg ggttcccaat gtacgggttc cggttcccaa
    13261 tgtacggctt tgggttccca atgtacgtgc tatccacagg aaacagacct tttcgacctt
    13321 tttcccctgc tagggcaatt tgccctagca tctgctccgt acattaggaa ccggcggatg
    13381 cttcgccctc gatcaggttg cggtagcgca tgactaggat cgggccagcc tgccccgcct
    13441 cctccttcaa atcgtactcc ggcaggtcat ttgacccgat cagcttgcgc acggtgaaac
    13501 agaacttctt gaactctccg gcgctgccac tgcgttcgta gatcgtcttg aacaaccatc
    13561 tggcttctgc cttgcctgcg gcgcggcgtg ccaggcggta gagaaaacgg ccgatgccgg
    13621 gatcgatcaa aaagtaatcg gggtgaaccg tcagcacgtc cgggttcttg ccttctgtga
    13681 tctcgcggta catccaatca gctagctcga tctcgatgta ctccggccgc ccggtttcgc
    13741 tctttacgat cttgtagcgg ctaatcaagg cttcaccctc ggataccgtc accaggcggc
    13801 cgttcttggc cttcttcgta cgctgcatgg caacgtgcgt ggtgtttaac cgaatgcagg
    13861 tttctaccag gtcgtctttc tgctttccgc catcggctcg ccggcagaac ttgagtacgt
    13921 ccgcaacgtg tggacggaac acgcggccgg gcttgtctcc cttcccttcc cggtatcggt
    13981 tcatggattc ggttagatgg gaaaccgcca tcagtaccag gtcgtaatcc cacacactgg
    14041 ccatgccggc cggccctgcg gaaacctcta cgtgcccgtc tggaagctcg tagcggatca
    14101 cctcgccagc tcgtcggtca cgcttcgaca gacggaaaac ggccacgtcc atgatgctgc
    14161 gactatcgcg ggtgcccacg tcatagagca tcggaacgaa aaaatctggt tgctcgtcgc
    14221 ccttgggcgg cttcctaatc gacggcgcac cggctgccgg cggttgccgg gattctttgc
    14281 ggattcgatc agcggccgct tgccacgatt caccggggcg tgcttctgcc tcgatgcgtt
    14341 gccgctgggc ggcctgcgcg gccttcaact tctccaccag gtcatcaccc agcgccgcgc
    14401 cgatttgtac cgggccggat ggtttgcgac cgctcacgcc gattcctcgg gcttgggggt
    14461 tccagtgcca ttgcagggcc ggcagacaac ccagccgctt acgcctggcc aaccgcccgt
    14521 tcctccacac atggggcatt ccacggcgtc ggtgcctggt tgttcttgat tttccatgcc
    14581 gcctccttta gccgctaaaa ttcatctact catttattca tttgctcatt tactctggta
    14641 gctgcgcgat gtattcagat agcagctcgg taatggtctt gccttggcgt accgcgtaca
    14701 tcttcagctt ggtgtgatcc tccgccggca actgaaagtt gacccgcttc atggctggcg
    14761 tgtctgccag gctggccaac gttgcagcct tgctgctgcg tgcgctcgga cggccggcac
    14821 ttagcgtgtt tgtgcttttg ctcattttct ctttacctca ttaactcaaa tgagttttga
    14881 tttaatttca gcggccagcg cctggacctc gcgggcagcg tcgccctcgg gttctgattc
    14941 aagaacggtt gtgccggcgg cggcagtgcc tgggtagctc acgcgctgcg tgatacggga
    15001 ctcaagaatg ggcagctcgt acccggccag cgcctcggca acctcaccgc cgatgcgcgt
    15061 gcctttgatc gcccgcgaca cgacaaaggc cgcttgtagc cttccatccg tgacctcaat
    15121 gcgctgctta accagctcca ccaggtcggc ggtggcccat atgtcgtaag ggcttggctg
    15181 caccggaatc agcacgaagt cggctgcctt gatcgcggac acagccaagt ccgccgcctg
    15241 gggcgctccg tcgatcacta cgaagtcgcg ccggccgatg gccttcacgt cgcggtcaat
    15301 cgtcgggcgg tcgatgccga caacggttag cggttgatct tcccgcacgg ccgcccaatc
    15361 gcgggcactg ccctggggat cggaatcgac taacagaaca tcggccccgg cgagttgcag
    15421 ggcgcgggct agatgggttg cgatggtcgt cttgcctgac ccgcctttct ggttaagtac
    15481 agcgataacc ttcatgcgtt ccccttgcgt atttgtttat ttactcatcg catcatatac
    15541 gcagcgaccg catgacgcaa gctgttttac tcaaatacac atcacctttt tagacggcgg
    15601 cgctcggttt cttcagcggc caagctggcc ggccaggccg ccagcttggc atcagacaaa
    15661 ccggccagga tttcatgcag ccgcacggtt gagacgtgcg cgggcggctc gaacacgtac
    15721 ccggccgcga tcatctccgc ctcgatctct tcggtaatga aaaacggttc gtcctggccg
    15781 tcctggtgcg gtttcatgct tgttcctctt ggcgttcatt ctcggcggcc gccagggcgt
    15841 cggcctcggt caatgcgtcc tcacggaagg caccgcgccg cctggcctcg gtgggcgtca
    15901 cttcctcgct gcgctcaagt gcgcggtaca gggtcgagcg atgcacgcca agcagtgcag
    15961 ccgcctcttt cacggtgcgg ccttcctggt cgatcagctc gcgggcgtgc gcgatctgtg
    16021 ccggggtgag ggtagggcgg gggccaaact tcacgcctcg ggccttggcg gcctcgcgcc
    16081 cgctccgggt gcggtcgatg attagggaac gctcgaactc ggcaatgccg gcgaacacgg
    16141 tcaacaccat gcggccggcc ggcgtggtgg tgtcggccca cggctctgcc aggctacgca
    16201 ggcccgcgcc ggcctcctgg atgcgctcgg caatgtccag taggtcgcgg gtgctgcggg
    16261 ccaggcggtc tagcctggtc actgtcacaa cgtcgccagg gcgtaggtgg tcaagcatcc
    16321 tggccagctc cgggcggtcg cgcctggtgc cggtgatctt ctcggaaaac agcttggtgc
    16381 agccggccgc gtgcagttcg gcccgttggt tggtcaagtc ctggtcgtcg gtgctgacgc
    16441 gggcatagcc cagcaggcca gcggcggcgc tcttgttcat ggcgtaatgt ctccggttct
    16501 agtcgcaagt attctacttt atgcgactaa aacacgcgac aagaaaacgc caggaaaagg
    16561 gcagggcggc agcctgtcgc gtaacttagg acttgtgcga catgtcgttt tcagaagacg
    16621 gctgcactga acgtcagaag ccgactgcac tatagcagcg gaggggttgg atcaaagtac
    16681 tttgatcccg aggggaaccc tgtggttggc atgcacatac aaatggacga acggataaac
    16741 cttttcacgc ccttttaaat atccgttatt ctaataaacg ctcttttctc ttag
//
