# Supplementary material for: CRISPR/Cas9 mutagenesis of the Arabidopsis GROWTH-REGULATING FACTOR (GRF) gene family
Source: Front Genome Ed. 2023 Oct 16;5:1251557. doi: 10.3389/fgeed.2023.1251557 (PMC10613670; doi:10.3389/fgeed.2023.1251557)
Supplement: Supplementary file 4 [file DataSheet2.ZIP › Supplementary Data Sheet 2/pYEE.gb]

LOCUS       pYEE                   16803 bp ds-DNA     circular     20-JUN-2020
DEFINITION  .
ACCESSION   
VERSION     
SOURCE      .
  ORGANISM  .
COMMENT     
COMMENT     ApEinfo:methylated:0
FEATURES             Location/Qualifiers
     misc_feature    complement(14743..15743)
                     /note="STA region from pVS1 plasmid"
                     /label=pVS1 staA (partition repA superfamily) cds
                     /ApEinfo_fwdcolor="#cccccb"
                     /ApEinfo_revcolor="#cccccb"
                     /ApEinfo_graphicformat="arrow_data {{0 1 2 0 0 -1} {} 0}
                     width 5 offset 0"
     terminator      7818..8452
                     /vntifkey="43"
                     /label=pea rbcS (ribulose bisphosphate carboxylase) 3'UTR
                     (polyA signal)
                     /ApEinfo_fwdcolor="#cccccb"
                     /ApEinfo_revcolor="#cccccb"
                     /ApEinfo_graphicformat="arrow_data {{0 1 2 0 0 -1} {} 0}
                     width 5 offset 0"
     misc_feature    12479..12739
                     /note="bom site from pBR322"
                     /label=pBR322 bom site
                     /ApEinfo_fwdcolor="#cccccb"
                     /ApEinfo_revcolor="#cccccb"
                     /ApEinfo_graphicformat="arrow_data {{0 1 2 0 0 -1} {} 0}
                     width 5 offset 0"
     CDS             3542..7813
                     /vntifkey="4"
                     /label=zCas9 cds (codon-optimized for maize)
                     /ApEinfo_fwdcolor="#cccccb"
                     /ApEinfo_revcolor="#cccccb"
                     /ApEinfo_graphicformat="arrow_data {{0 1 2 0 0 -1} {} 0}
                     width 5 offset 0"
     misc_feature    2184..2983
                     /vntifkey="21"
                     /label=EC1.2 enhancer (At2g21740)
                     /ApEinfo_fwdcolor="#cccccb"
                     /ApEinfo_revcolor="#cccccb"
                     /ApEinfo_graphicformat="arrow_data {{0 1 2 0 0 -1} {} 0}
                     width 5 offset 0"
     CDS             10974..11768
                     /note="aadA (kanamycin resistance) gene amplified from
                     pIG121Hm"
                     /codon_start=1
                     /product="aminoglycoside phosphotransferase"
                     /protein_id="AAF65355.1"
                     /db_xref="GI:7638089"
                     /translation="MAKMRISPELKKLIEKYRCVKDTEGMSPAKVYKLVGENENLYLK
                     MTDSRYKGTTYDVEREKDMMLWLEGKLPVPKVLHFERHDGWSNLLMSEADGVLCSEEY
                     EDEQSPEKIIELYAECIRLFHSIDISDCPYTNSLDSRLAELDYLLNNDLADVDCENWE
                     EDTPFKDPRELYDFLKTEKPEEELVFSHGDLGDSNIFVKDGKVSGFIDLGRSGRADKW
                     YDIAFCVRSIREDIGEEQYVELFFDLLGIKPDWEKIKYYILLDELF"
                     /label=kanR (aminoglycoside phosphotransferase) cds
                     /ApEinfo_fwdcolor="#cccccb"
                     /ApEinfo_revcolor="#cccccb"
                     /ApEinfo_graphicformat="arrow_data {{0 1 2 0 0 -1} {} 0}
                     width 5 offset 0"
     misc_feature    2988..3535
                     /vntifkey="21"
                     /label=EC1.1 promoter (At1g76750)
                     /ApEinfo_fwdcolor="#cccccb"
                     /ApEinfo_revcolor="#cccccb"
                     /ApEinfo_graphicformat="arrow_data {{0 1 2 0 0 -1} {} 0}
                     width 5 offset 0"
     misc_feature    complement(13373..14446)
                     /label=pVS1 repA (replication protein) cds
                     /ApEinfo_fwdcolor="#cccccb"
                     /ApEinfo_revcolor="#cccccb"
                     /ApEinfo_graphicformat="arrow_data {{0 1 2 0 0 -1} {} 0}
                     width 5 offset 0"
     promoter        254..677
                     /vntifkey="29"
                     /label=U6-26 promoter (At3g13855)
                     /ApEinfo_fwdcolor="#cccccb"
                     /ApEinfo_revcolor="#cccccb"
                     /ApEinfo_graphicformat="arrow_data {{0 1 2 0 0 -1} {} 0}
                     width 5 offset 0"
     misc_feature    10525..10549
                     /label=LB (T-DNA left border repeat)
                     /ApEinfo_fwdcolor="#cccccb"
                     /ApEinfo_revcolor="#cccccb"
                     /ApEinfo_graphicformat="arrow_data {{0 1 2 0 0 -1} {} 0}
                     width 5 offset 0"
     snoRNA          1900..1975
                     /vntifkey="105"
                     /label=crRNA scaffold
                     /ApEinfo_fwdcolor="#cccccb"
                     /ApEinfo_revcolor="#cccccb"
                     /ApEinfo_graphicformat="arrow_data {{0 1 2 0 0 -1} {} 0}
                     width 5 offset 0"
     misc_feature    complement(13113..13307)
                     /label=pVS1 ori (origin of replication)
                     /ApEinfo_fwdcolor="#cccccb"
                     /ApEinfo_revcolor="#cccccb"
                     /ApEinfo_graphicformat="arrow_data {{0 1 2 0 0 -1} {} 0}
                     width 5 offset 0"
     terminator      1976..2167
                     /vntifkey="43"
                     /label=U6-26 terminator (At3g13855)
                     /ApEinfo_fwdcolor="#cccccb"
                     /ApEinfo_revcolor="#cccccb"
                     /ApEinfo_graphicformat="arrow_data {{0 1 2 0 0 -1} {} 0}
                     width 5 offset 0"
     rep_origin      12059..12339
                     /note="pBR322 origin of replication"
                     /label=pBR322 ori (origin of replication)
                     /ApEinfo_fwdcolor="#cccccb"
                     /ApEinfo_revcolor="#cccccb"
                     /ApEinfo_graphicformat="arrow_data {{0 1 2 0 0 -1} {} 0}
                     width 5 offset 0"
     CDS             957..1748
                     /vntifkey="4"
                     /label=spR (spectinomycin adenyltransferase) cds
                     /ApEinfo_fwdcolor="#cccccb"
                     /ApEinfo_revcolor="#cccccb"
                     /ApEinfo_graphicformat="arrow_data {{0 1 2 0 0 -1} {} 0}
                     width 5 offset 0"
     misc_feature    10024..10257
                     /label=N7 nuclear localization signal (At4g19150)
                     /ApEinfo_fwdcolor="#cccccb"
                     /ApEinfo_revcolor="#cccccb"
                     /ApEinfo_graphicformat="arrow_data {{0 1 2 0 0 -1} {} 0}
                     width 5 offset 0"
     misc_feature    680..685
                     /vntifkey="21"
                     /label=BsaI
                     /ApEinfo_fwdcolor="#cccccb"
                     /ApEinfo_revcolor="#cccccb"
                     /ApEinfo_graphicformat="arrow_data {{0 1 2 0 0 -1} {} 0}
                     width 5 offset 0"
     misc_feature    8473..9270
                     /label=CRU3 promoter (At4g28520, including start codon)
                     /ApEinfo_fwdcolor="#cccccb"
                     /ApEinfo_revcolor="#cccccb"
                     /ApEinfo_graphicformat="arrow_data {{0 1 2 0 0 -1} {} 0}
                     width 5 offset 0"
     misc_feature    complement(1893..1898)
                     /vntifkey="21"
                     /label=BsaI(1)
                     /ApEinfo_label="BsaI"
                     /ApEinfo_fwdcolor="#cccccb"
                     /ApEinfo_revcolor="#cccccb"
                     /ApEinfo_graphicformat="arrow_data {{0 1 2 0 0 -1} {} 0}
                     width 5 offset 0"
     misc_feature    13313..13313
                     /label=mutation (g>c) removing BseI site
                     /ApEinfo_fwdcolor="#cccccb"
                     /ApEinfo_revcolor="#cccccb"
                     /ApEinfo_graphicformat="arrow_data {{0 1 2 0 0 -1} {} 0}
                     width 5 offset 0"
     misc_feature    678..678
                     /label=sgRNA 5'end
                     /ApEinfo_fwdcolor="#ffff00"
                     /ApEinfo_revcolor="#ffff00"
                     /ApEinfo_graphicformat="arrow_data {{0 1 2 0 0 -1} {} 0}
                     width 5 offset 0"
     misc_feature    10267..10457
                     /label=CaMV 3'UTR (polyA signal)
                     /ApEinfo_fwdcolor="#cccccb"
                     /ApEinfo_revcolor="#cccccb"
                     /ApEinfo_graphicformat="arrow_data {{0 1 2 0 0 -1} {} 0}
                     width 5 offset 0"
     misc_feature    9268..10260
                     /label=YFP-N7 (yellow fluorescent protein) cds
                     /ApEinfo_fwdcolor="#cccccb"
                     /ApEinfo_revcolor="#cccccb"
                     /ApEinfo_graphicformat="arrow_data {{0 1 2 0 0 -1} {} 0}
                     width 5 offset 0"
     misc_feature    complement(1..25)
                     /label=RB (T-DNA right border repeat)
                     /ApEinfo_fwdcolor="#cccccb"
                     /ApEinfo_revcolor="#cccccb"
                     /ApEinfo_graphicformat="arrow_data {{0 1 2 0 0 -1} {} 0}
                     width 5 offset 0"
     misc_feature    9301..10017
                     /label=Venus core domain
                     /ApEinfo_fwdcolor="#cccccb"
                     /ApEinfo_revcolor="#cccccb"
                     /ApEinfo_graphicformat="arrow_data {{0 1 2 0 0 -1} {} 0}
                     width 5 offset 0"
ORIGIN
        1 gtttacccgc caatatatcc tgtcaaacac tgatagttta aactgaaggc gggaaacgac
       61 aatctgatcc aagctcaagc tgctctagca ttcgccattc aggctgcgca actgttggga
      121 agggcgatcg gtgcgggcct cttcgctatt acgccagctg gcgaaagggg gatgtgctgc
      181 aaggcgatta agttgggtaa cgccagggtt ttcccagtca cgacgttgta aaacgacggc
      241 cagtgccaag cttcgacttg ccttccgcac aatacatcat ttcttcttag ctttttttct
      301 tcttcttcgt tcatacagtt tttttttgtt tatcagctta cattttcttg aaccgtagct
      361 ttcgttttct tctttttaac tttccattcg gagtttttgt atcttgtttc atagtttgtc
      421 ccaggattag aatgattagg catcgaacct tcaagaattt gattgaataa aacatcttca
      481 ttcttaagat atgaagataa tcttcaaaag gcccctggga atctgaaaga agagaagcag
      541 gcccatttat atgggaaaga acaatagtat ttcttatata ggcccattta agttgaaaac
      601 aatcttcaaa agtcccacat cgcttagata agaaaacgaa gctgagttta tatacagcta
      661 gagtcgaagt agtgattggg agaccaaccc agtggacata agcctgttcg gttcgtaagc
      721 tgtaatgcaa gtagcgtatg cgctcacgca actggtccag aaccttgacc gaacgcagcg
      781 gtggtaacgg cgcagtggcg gttttcatgg cttgttatga ctgttttttt ggggtacagt
      841 ctatgcctcg ggcatccaag cagcaagcgc gttacgccgt gggtcgatgt ttgatgttat
      901 ggagcagcaa cgatgttacg cagcagggca gtcgccctaa aacaaagtta aacatcatgg
      961 gggaagcggt gatcgccgaa gtatcgactc aactatcaga ggtagttggc gtcatcgagc
     1021 gccatctcga accgacgttg ctggccgtac atttgtacgg ctccgcagtg gatggcggcc
     1081 tgaagccaca cagtgatatt gatttgctgg ttacggtgac cgtaaggctt gatgaaacaa
     1141 cgcggcgagc tttgatcaac gaccttttgg aaacttcggc ttcccctgga gagagcgaga
     1201 ttctccgcgc tgtagaagtc accattgttg tgcacgacga catcattccg tggcgttatc
     1261 cagctaagcg cgaactgcaa tttggagaat ggcagcgcaa tgacattctt gcaggtatct
     1321 tcgagccagc cacgatcgac attgatctgg ctatcttgct gacaaaagca agagaacata
     1381 gcgttgcctt ggtaggtcca gcggcggagg aactctttga tccggttcct gaacaggatc
     1441 tatttgaggc gctaaatgaa accttaacgc tatggaactc gccgcccgac tgggctggcg
     1501 atgagcgaaa tgtagtgctt acgttgtccc gcatttggta cagcgcagta accggcaaaa
     1561 tcgcgccgaa ggatgtcgct gccgactggg caatggagcg cctgccggcc cagtatcagc
     1621 ccgtcatact tgaagctaga caggcttatc ttggacaaga agaagatcgc ttggcctcgc
     1681 gcgcagatca gttggaagaa tttgtccact acgtgaaagg cgagatcacc aaggtagtcg
     1741 gcaaataatg tctagctaga aattcgttca agccgacgcc gcttcgcggc gcggcttaac
     1801 tcaagcgtta gatgcactaa gcacataatt gctcacagcc aaactatcag gtcaagtctg
     1861 cttttattat ttttaagcgt gcataataag ccggtctcgg ttttagagct agaaatagca
     1921 agttaaaata aggctagtcc gttatcaact tgaaaaagtg gcaccgagtc ggtgcttttt
     1981 tttgcaaaat tttccagatc gatttcttct tcctctgttc ttcggcgttc aatttctggg
     2041 gttttctctt cgttttctgt aactgaaacc taaaatttga cctaaaaaaa atctcaaata
     2101 atatgattca gtggttttgt acttttcagt tagttgagtt ttgcagttcc gatgagataa
     2161 accaatacca tggttatact agtgaataaa agcatttgcg tttggtttat cattgcgttt
     2221 atacaaggac agagatccac tgagctggaa tagcttaaaa ccattatcag aacaaaataa
     2281 accatttttt gttaagaatc agagcatagt aaacaacaga aacaacctaa gagaggtaac
     2341 ttgtccaaga agatagctaa ttatatctat tttataaaag ttatcatagt ttgtaagtca
     2401 caaaagatgc aaataacaga gaaactagga gacttgagaa tatacattct tgtatatttg
     2461 tattcgagat tgtgaaaatt tgaccataag tttaaattct taaaaagata tatctgatct
     2521 aggtgatggt tatagactgt aattttacca catgtttaat gatggatagt gacacacatg
     2581 acacatcgac aacactatag catcttattt agattacaac atgaaatttt tctgtaatac
     2641 atgtctttgt acataattta aaagtaattc ctaagaaata tatttataca aggagtttaa
     2701 agaaaacata gcataaagtt caatgagtag taaaaaccat atacagtata tagcataaag
     2761 ttcaatgagt ttattacaaa agcattggtt cactttctgt aacacgacgt taaaccttcg
     2821 tctccaatag gagcgctact gattcaacat gccaatatat actaaatacg tttctacagt
     2881 caaatgcttt aacgtttcat gattaagtga ctatttaccg tcaatccttt cccattcctc
     2941 ccactaatcc aactttttaa ttactcttaa atcaccacta agctagtaac gcctatcatg
     3001 aattagctct actaaatcta gcaacctttc aaatttgcag tattgcaggt gtctctgtgt
     3061 ctttaaaata gttgccttat gatttcttcg gtttcaagat gatcaaatag ttatagattt
     3121 catgctcaca catgctcatt agatgtgtac atactttact tacccaaatc tattttctcg
     3181 caaagatttt gatggtaaag ctgatttggt tctattgaac taaatcaaac gagtttcaga
     3241 ctgagtgatt ctaatccggc ccattagccc ctaaacagac ccactaatta cgcagctttt
     3301 aatagagtaa ttacacctag tttacccact aaaccactaa gcactaatta tctcacaatc
     3361 taatgagctt ccctcgtaat tacttgggct ttcactctac catttatttg taacagtcaa
     3421 gtctctactg tctctatata aactctctaa agttaacaca caattctcat cacaaacaaa
     3481 tcaaccaaag caacttctac tctttcttct ttcgacctta tcaatctgtt gagaaatcta
     3541 gatggattac aaggaccacg acggggatta caaggaccac gacattgatt acaaggatga
     3601 tgatgacaag atggctccga agaagaagag gaaggttggc atccacgggg tgccagctgc
     3661 tgacaagaag tactcgatcg gcctcgatat tgggactaac tctgttggct gggccgtgat
     3721 caccgacgag tacaaggtgc cctcaaagaa gttcaaggtc ctgggcaaca ccgatcggca
     3781 ttccatcaag aagaatctca ttggcgctct cctgttcgac agcggcgaga cggctgaggc
     3841 tacgcggctc aagcgcaccg cccgcaggcg gtacacgcgc aggaagaatc gcatctgcta
     3901 cctgcaggag attttctcca acgagatggc gaaggttgac gattctttct tccacaggct
     3961 ggaggagtca ttcctcgtgg aggaggataa gaagcacgag cggcatccaa tcttcggcaa
     4021 cattgtcgac gaggttgcct accacgagaa gtaccctacg atctaccatc tgcggaagaa
     4081 gctcgtggac tccacagata aggcggacct ccgcctgatc tacctcgctc tggcccacat
     4141 gattaagttc aggggccatt tcctgatcga gggggatctc aacccggaca atagcgatgt
     4201 tgacaagctg ttcatccagc tcgtgcagac gtacaaccag ctcttcgagg agaaccccat
     4261 taatgcgtca ggcgtcgacg cgaaggctat cctgtccgct aggctctcga agtctcggcg
     4321 cctcgagaac ctgatcgccc agctgccggg cgagaagaag aacggcctgt tcgggaatct
     4381 cattgcgctc agcctggggc tcacgcccaa cttcaagtcg aatttcgatc tcgctgagga
     4441 cgccaagctg cagctctcca aggacacata cgacgatgac ctggataacc tcctggccca
     4501 gatcggcgat cagtacgcgg acctgttcct cgctgccaag aatctgtcgg acgccatcct
     4561 cctgtctgat attctcaggg tgaacaccga gattacgaag gctccgctct cagcctccat
     4621 gatcaagcgc tacgacgagc accatcagga tctgaccctc ctgaaggcgc tggtcaggca
     4681 gcagctcccc gagaagtaca aggagatctt cttcgatcag tcgaagaacg gctacgctgg
     4741 gtacattgac ggcggggcct ctcaggagga gttctacaag ttcatcaagc cgattctgga
     4801 gaagatggac ggcacggagg agctgctggt gaagctcaat cgcgaggacc tcctgaggaa
     4861 gcagcggaca ttcgataacg gcagcatccc acaccagatt catctcgggg agctgcacgc
     4921 tatcctgagg aggcaggagg acttctaccc tttcctcaag gataaccgcg agaagatcga
     4981 gaagattctg actttcagga tcccgtacta cgtcggccca ctcgctaggg gcaactcccg
     5041 cttcgcttgg atgacccgca agtcagagga gacgatcacg ccgtggaact tcgaggaggt
     5101 ggtcgacaag ggcgctagcg ctcagtcgtt catcgagagg atgacgaatt tcgacaagaa
     5161 cctgccaaat gagaaggtgc tccctaagca ctcgctcctg tacgagtact tcacagtcta
     5221 caacgagctg actaaggtga agtatgtgac cgagggcatg aggaagccgg ctttcctgtc
     5281 tggggagcag aagaaggcca tcgtggacct cctgttcaag accaaccgga aggtcacggt
     5341 taagcagctc aaggaggact acttcaagaa gattgagtgc ttcgattcgg tcgagatctc
     5401 tggcgttgag gaccgcttca acgcctccct ggggacctac cacgatctcc tgaagatcat
     5461 taaggataag gacttcctgg acaacgagga gaatgaggat atcctcgagg acattgtgct
     5521 gacactcact ctgttcgagg accgggagat gatcgaggag cgcctgaaga cttacgccca
     5581 tctcttcgat gacaaggtca tgaagcagct caagaggagg aggtacaccg gctgggggag
     5641 gctgagcagg aagctcatca acggcattcg ggacaagcag tccgggaaga cgatcctcga
     5701 cttcctgaag agcgatggct tcgcgaaccg caatttcatg cagctgattc acgatgacag
     5761 cctcacattc aaggaggata tccagaaggc tcaggtgagc ggccaggggg actcgctgca
     5821 cgagcatatc gcgaacctcg ctggctcgcc agctatcaag aaggggattc tgcagaccgt
     5881 gaaggttgtg gacgagctgg tgaaggtcat gggcaggcac aagcctgaga acatcgtcat
     5941 tgagatggcc cgggagaatc agaccacgca gaagggccag aagaactcac gcgagaggat
     6001 gaagaggatc gaggagggca ttaaggagct ggggtcccag atcctcaagg agcacccggt
     6061 ggagaacacg cagctgcaga atgagaagct ctacctgtac tacctccaga atggccgcga
     6121 tatgtatgtg gaccaggagc tggatattaa caggctcagc gattacgacg tcgatcatat
     6181 cgttccacag tcattcctga aggatgactc cattgacaac aaggtcctca ccaggtcgga
     6241 caagaaccgg ggcaagtctg ataatgttcc ttcagaggag gtcgttaaga agatgaagaa
     6301 ctactggcgc cagctcctga atgccaagct gatcacgcag cggaagttcg ataacctcac
     6361 aaaggctgag aggggcgggc tctctgagct ggacaaggcg ggcttcatca agaggcagct
     6421 ggtcgagaca cggcagatca ctaagcacgt tgcgcagatt ctcgactcac ggatgaacac
     6481 taagtacgat gagaatgaca agctgatccg cgaggtgaag gtcatcaccc tgaagtcaaa
     6541 gctcgtctcc gacttcagga aggatttcca gttctacaag gttcgggaga tcaacaatta
     6601 ccaccatgcc catgacgcgt acctgaacgc ggtggtcggc acagctctga tcaagaagta
     6661 cccaaagctc gagagcgagt tcgtgtacgg ggactacaag gtttacgatg tgaggaagat
     6721 gatcgccaag tcggagcagg agattggcaa ggctaccgcc aagtacttct tctactctaa
     6781 cattatgaat ttcttcaaga cagagatcac tctggccaat ggcgagatcc ggaagcgccc
     6841 cctcatcgag acgaacggcg agacggggga gatcgtgtgg gacaagggca gggatttcgc
     6901 gaccgtcagg aaggttctct ccatgccaca agtgaatatc gtcaagaaga cagaggtcca
     6961 gactggcggg ttctctaagg agtcaattct gcctaagcgg aacagcgaca agctcatcgc
     7021 ccgcaagaag gactgggatc cgaagaagta cggcgggttc gacagcccca ctgtggccta
     7081 ctcggtcctg gttgtggcga aggttgagaa gggcaagtcc aagaagctca agagcgtgaa
     7141 ggagctgctg gggatcacga ttatggagcg ctccagcttc gagaagaacc cgatcgattt
     7201 cctggaggcg aagggctaca aggaggtgaa gaaggacctg atcattaagc tccccaagta
     7261 ctcactcttc gagctggaga acggcaggaa gcggatgctg gcttccgctg gcgagctgca
     7321 gaaggggaac gagctggctc tgccgtccaa gtatgtgaac ttcctctacc tggcctccca
     7381 ctacgagaag ctcaagggca gccccgagga caacgagcag aagcagctgt tcgtcgagca
     7441 gcacaagcat tacctcgacg agatcattga gcagatttcc gagttctcca agcgcgtgat
     7501 cctggccgac gcgaatctgg ataaggtcct ctccgcgtac aacaagcacc gcgacaagcc
     7561 aatcagggag caggctgaga atatcattca tctcttcacc ctgacgaacc tcggcgcccc
     7621 tgctgctttc aagtacttcg acacaactat cgatcgcaag aggtacacaa gcactaagga
     7681 ggtcctggac gcgaccctca tccaccagtc gattaccggc ctctacgaga cgcgcatcga
     7741 cctgtctcag ctcgggggcg acaagcggcc agcggcgacg aagaaggcgg ggcaggcgaa
     7801 gaagaagaag tgagctcaga gctttcgttc gtatcatcgg tttcgacaac gttcgtcaag
     7861 ttcaatgcat cagtttcatt gcgcacacac cagaatccta ctgagtttga gtattatggc
     7921 attgggaaaa ctgtttttct tgtaccattt gttgtgcttg taatttactg tgttttttat
     7981 tcggttttcg ctatcgaact gtgaaatgga aatggatgga gaagagttaa tgaatgatat
     8041 ggtccttttg ttcattctca aattaatatt atttgttttt tctcttattt gttgtgtgtt
     8101 gaatttgaaa ttataagaga tatgcaaaca ttttgttttg agtaaaaatg tgtcaaatcg
     8161 tggcctctaa tgaccgaagt taatatgagg agtaaaacac ttgtagttgt accattatgc
     8221 ttattcacta ggcaacaaat atattttcag acctagaaaa gctgcaaatg ttactgaata
     8281 caagtatgtc ctcttgtgtt ttagacattt atgaactttc ctttatgtaa ttttccagaa
     8341 tccttgtcag attctaatca ttgctttata attatagtta tactcatgga tttgtagttg
     8401 agtatgaaaa tattttttaa tgcattttat gacttgccaa ttgattgaca acgaattcgg
     8461 gcccatttaa ataggcgaaa ggggtttagg gtttaagctc agacttctat tggagtaaat
     8521 gggacggtgt cacattttcc gttttggaaa tgaactttgg gctcacgtta tgggctatta
     8581 gatatttgat gggctttcta gtaaatacaa tataagttat tgggcttagt ttaaataagc
     8641 ccatgttgga aatatttgac acatgtcttg gctactagtg ctaaacatgc aaccgaacag
     8701 ttgtcgagac aagtcgcagc atatacaatg gatcaaacac gcctagtgtc gccgcgtctc
     8761 gctcatgtgt caccttgttt cctcgttttt ttttaatttt tcataagttc ttttgtttta
     8821 tcttcaatac aaatttttgg ctgtatcttg caaactcttc gatcatatcg ccaatatacg
     8881 tgaacactgg tgatctaatt tgttgtgtta attgttaaat ttagattcta ttctccggtt
     8941 taaaagtgaa ttatatgtat catggttaaa acattgtaag taagatgata ataaaatgat
     9001 aaatttagtt gatggataac gtgaagcaaa aaatgagata gatacatttg attttgtcgt
     9061 attttgacat atgcggagag tgagctacgc gcatgaagat caagagacac ttgctcgagc
     9121 tcacagagtg acgtgtaaaa agcttagact gaagtcccca tgcaaaccta atcctacgtg
     9181 gctcaaacca cgagctcact tgacaatata taaactcctc ctaagtcccg ttctcttcat
     9241 ccatctctca caacaaacaa aaagaaaatg gttaagctca gcaatctcct cgttggatct
     9301 atggtgagca agggcgagga gctgttcacc ggggtggtgc ccatcctggt cgagctggac
     9361 ggcgacgtaa acggccacaa gttcagcgtg tccggcgagg gcgagggcga tgccacctac
     9421 ggcaagctga ccctgaagtt catctgcacc accggcaagc tgcccgtgcc ctggcccacc
     9481 ctcgtgacca ccttcggcta cggcctgatg tgcttcgccc gctaccccga ccacatgaag
     9541 cagcacgact tcttcaagtc cgccatgccc gaaggctacg tccaggagcg caccatcttc
     9601 ttcaaggacg acggcaacta caagacccgc gccgaggtga agttcgaggg cgacaccctg
     9661 gtgaaccgca tcgagctgaa gggcatcgac ttcaaggagg acggcaacat cctggggcac
     9721 aagctggagt acaactacaa cagccacaac gtctatatca tggccgacaa gcagaagaac
     9781 ggcatcaagg tgaacttcaa gatccgccac aacatcgagg acggcagcgt gcagctcgcc
     9841 gaccactacc agcagaacac ccccatcggc gacggccccg tgctgctgcc cgacaaccac
     9901 tacctgagct accagtccgc cctgagcaaa gaccccaacg agaagcgcga tcacatggtc
     9961 ctgctggagt tcgtgaccgc cgccgggatc actctcggca tggacgagct gtacaagaaa
    10021 caattcaagc gtgaagagca agcaaggaaa gctaaggtga acaatgagaa aaagacggaa
    10081 atagtgaaac cagagagttg tagcaatgaa ggagatgtca aggatctgaa aagaaaggac
    10141 tctgaggatg gaaacgaggg tgaggaagaa gaagcttctt cgaaaccgaa aaagccaaaa
    10201 gttgctcttt ctcatcttca ggacattgac gacacagaag ctgatcaaga agaagagtaa
    10261 tctagtctcg agtttctcca taataatgtg tgagtagttc ccagataagg gaattagggt
    10321 tcctataggg tttcgctcat gtgttgagca tataagaaac ccttagtatg tatttgtatt
    10381 tgtaaaatac ttctatcaat aaaatttcta attcctaaaa ccaaaatcca gtactaaaat
    10441 ccagatcccc cgaattaatt cggcgttaat tcagtacatt aaaaacgtcc gcaatgtgtt
    10501 attaagttgt ctaagcgtca atttgtttac accacaatat atcctgccac cagccagcca
    10561 acagctcccc gaccggcagc tcggcacaaa atcaccactc gatacaggca gcccatcagt
    10621 ccgggacggc gtcagcggga gagccgttgt aaggcggcag actttgctca tgttaccgat
    10681 gctattcgga agaacggcaa ctaagctgcc gggtttgaaa cacggatgat ctcgcggagg
    10741 gtagcatgtt gattgtaacg atgacagagc gttgctgcct gtgatcaccg cggtttcaaa
    10801 atcggctccg tcgatactat gttatacgcc aactttgaaa acaactttga aaaagctgtt
    10861 ttctggtatt taaggtttta gaatgcaagg aacagtgaat tggagttcgt cttgttataa
    10921 ttagcttctt ggggtatctt taaatactgt agaaaagagg aaggaaataa taaatggcta
    10981 aaatgagaat atcaccggaa ttgaaaaaac tgatcgaaaa ataccgctgc gtaaaagata
    11041 cggaaggaat gtctcctgct aaggtatata agctggtggg agaaaatgaa aacctatatt
    11101 taaaaatgac ggacagccgg tataaaggga ccacctatga tgtggaacgg gaaaaggaca
    11161 tgatgctatg gctggaagga aagctgcctg ttccaaaggt cctgcacttt gaacggcatg
    11221 atggctggag caatctgctc atgagtgagg ccgatggcgt cctttgctcg gaagagtatg
    11281 aagatgaaca aagccctgaa aagattatcg agctgtatgc ggagtgcatc aggctctttc
    11341 actccatcga catatcggat tgtccctata cgaatagctt agacagccgc ttagccgaat
    11401 tggattactt actgaataac gatctggccg atgtggattg cgaaaactgg gaagaagaca
    11461 ctccatttaa agatccgcgc gagctgtatg attttttaaa gacggaaaag cccgaagagg
    11521 aacttgtctt ttcccacggc gacctgggag acagcaacat ctttgtgaaa gatggcaaag
    11581 taagtggctt tattgatctt gggagaagcg gcagggcgga caagtggtat gacattgcct
    11641 tctgcgtccg gtcgatcagg gaggatatcg gggaagaaca gtatgtcgag ctattttttg
    11701 acttactggg gatcaagcct gattgggaga aaataaaata ttatatttta ctggatgaat
    11761 tgttttagta cctagaatgc atgaccaaaa tcccttaacg tgagttttcg ttccactgag
    11821 cgtcagaccc cgtagaaaag atcaaaggat cttcttgaga tccttttttt ctgcgcgtaa
    11881 tctgctgctt gcaaacaaaa aaaccaccgc taccagcggt ggtttgtttg ccggatcaag
    11941 agctaccaac tctttttccg aaggtaactg gcttcagcag agcgcagata ccaaatactg
    12001 tccttctagt gtagccgtag ttaggccacc acttcaagaa ctctgtagca ccgcctacat
    12061 acctcgctct gctaatcctg ttaccagtgg ctgctgccag tggcgataag tcgtgtctta
    12121 ccgggttgga ctcaagacga tagttaccgg ataaggcgca gcggtcgggc tgaacggggg
    12181 gttcgtgcac acagcccagc ttggagcgaa cgacctacac cgaactgaga tacctacagc
    12241 gtgagctatg agaaagcgcc acgcttcccg aagggagaaa ggcggacagg tatccggtaa
    12301 gcggcagggt cggaacagga gagcgcacga gggagcttcc agggggaaac gcctggtatc
    12361 tttatagtcc tgtcgggttt cgccacctct gacttgagcg tcgatttttg tgatgctcgt
    12421 caggggggcg gagcctatgg aaaaacgcca gcaacgcggc ctttttacgg ttcctggcct
    12481 tttgctggcc ttttgctcac atgttctttc ctgcgttatc ccctgattct gtggataacc
    12541 gtattaccgc ctttgagtga gctgataccg ctcgccgcag ccgaacgacc gagcgcagcg
    12601 agtcagtgag cgaggaagcg gaagagcgcc tgatgcggta ttttctcctt acgcatctgt
    12661 gcggtatttc acaccgcata tggtgcactc tcagtacaat ctgctctgat gccgcatagt
    12721 taagccagta tacactccgc tatcgctacg tgactgggtc atggctgcgc cccgacaccc
    12781 gccaacaccc gctgacgcgc cctgacgggc ttgtctgctc ccggcatccg cttacagaca
    12841 agctgtgacc gtctccggga gctgcatgtg tcagaggttt tcaccgtcat caccgaaacg
    12901 cgcgaggcag ggtgccttga tgtgggcgcc ggcggtcgag tggcgacggc gcggcttgtc
    12961 cgcgccctgg tagattgcct ggccgtaggc cagccatttt tgagcggcca gcggccgcga
    13021 taggccgacg cgaagcggcg gggcgtaggg agcgcagcga ccgaagggta ggcgcttttt
    13081 gcagctcttc ggctgtgcgc tggccagaca gttatgcaca ggccaggcgg gttttaagag
    13141 ttttaataag ttttaaagag ttttaggcgg aaaaatcgcc ttttttctct tttatatcag
    13201 tcacttacat gtgtgaccgg ttcccaatgt acggctttgg gttcccaatg tacgggttcc
    13261 ggttcccaat gtacggcttt gggttcccaa tgtacgtgct atccacagga aacagacctt
    13321 ttcgaccttt ttcccctgct agggcaattt gccctagcat ctgctccgta cattaggaac
    13381 cggcggatgc ttcgccctcg atcaggttgc ggtagcgcat gactaggatc gggccagcct
    13441 gccccgcctc ctccttcaaa tcgtactccg gcaggtcatt tgacccgatc agcttgcgca
    13501 cggtgaaaca gaacttcttg aactctccgg cgctgccact gcgttcgtag atcgtcttga
    13561 acaaccatct ggcttctgcc ttgcctgcgg cgcggcgtgc caggcggtag agaaaacggc
    13621 cgatgccggg atcgatcaaa aagtaatcgg ggtgaaccgt cagcacgtcc gggttcttgc
    13681 cttctgtgat ctcgcggtac atccaatcag ctagctcgat ctcgatgtac tccggccgcc
    13741 cggtttcgct ctttacgatc ttgtagcggc taatcaaggc ttcaccctcg gataccgtca
    13801 ccaggcggcc gttcttggcc ttcttcgtac gctgcatggc aacgtgcgtg gtgtttaacc
    13861 gaatgcaggt ttctaccagg tcgtctttct gctttccgcc atcggctcgc cggcagaact
    13921 tgagtacgtc cgcaacgtgt ggacggaaca cgcggccggg cttgtctccc ttcccttccc
    13981 ggtatcggtt catggattcg gttagatggg aaaccgccat cagtaccagg tcgtaatccc
    14041 acacactggc catgccggcc ggccctgcgg aaacctctac gtgcccgtct ggaagctcgt
    14101 agcggatcac ctcgccagct cgtcggtcac gcttcgacag acggaaaacg gccacgtcca
    14161 tgatgctgcg actatcgcgg gtgcccacgt catagagcat cggaacgaaa aaatctggtt
    14221 gctcgtcgcc cttgggcggc ttcctaatcg acggcgcacc ggctgccggc ggttgccggg
    14281 attctttgcg gattcgatca gcggccgctt gccacgattc accggggcgt gcttctgcct
    14341 cgatgcgttg ccgctgggcg gcctgcgcgg ccttcaactt ctccaccagg tcatcaccca
    14401 gcgccgcgcc gatttgtacc gggccggatg gtttgcgacc gctcacgccg attcctcggg
    14461 cttgggggtt ccagtgccat tgcagggccg gcagacaacc cagccgctta cgcctggcca
    14521 accgcccgtt cctccacaca tggggcattc cacggcgtcg gtgcctggtt gttcttgatt
    14581 ttccatgccg cctcctttag ccgctaaaat tcatctactc atttattcat ttgctcattt
    14641 actctggtag ctgcgcgatg tattcagata gcagctcggt aatggtcttg ccttggcgta
    14701 ccgcgtacat cttcagcttg gtgtgatcct ccgccggcaa ctgaaagttg acccgcttca
    14761 tggctggcgt gtctgccagg ctggccaacg ttgcagcctt gctgctgcgt gcgctcggac
    14821 ggccggcact tagcgtgttt gtgcttttgc tcattttctc tttacctcat taactcaaat
    14881 gagttttgat ttaatttcag cggccagcgc ctggacctcg cgggcagcgt cgccctcggg
    14941 ttctgattca agaacggttg tgccggcggc ggcagtgcct gggtagctca cgcgctgcgt
    15001 gatacgggac tcaagaatgg gcagctcgta cccggccagc gcctcggcaa cctcaccgcc
    15061 gatgcgcgtg cctttgatcg cccgcgacac gacaaaggcc gcttgtagcc ttccatccgt
    15121 gacctcaatg cgctgcttaa ccagctccac caggtcggcg gtggcccata tgtcgtaagg
    15181 gcttggctgc accggaatca gcacgaagtc ggctgccttg atcgcggaca cagccaagtc
    15241 cgccgcctgg ggcgctccgt cgatcactac gaagtcgcgc cggccgatgg ccttcacgtc
    15301 gcggtcaatc gtcgggcggt cgatgccgac aacggttagc ggttgatctt cccgcacggc
    15361 cgcccaatcg cgggcactgc cctggggatc ggaatcgact aacagaacat cggccccggc
    15421 gagttgcagg gcgcgggcta gatgggttgc gatggtcgtc ttgcctgacc cgcctttctg
    15481 gttaagtaca gcgataacct tcatgcgttc cccttgcgta tttgtttatt tactcatcgc
    15541 atcatatacg cagcgaccgc atgacgcaag ctgttttact caaatacaca tcaccttttt
    15601 agacggcggc gctcggtttc ttcagcggcc aagctggccg gccaggccgc cagcttggca
    15661 tcagacaaac cggccaggat ttcatgcagc cgcacggttg agacgtgcgc gggcggctcg
    15721 aacacgtacc cggccgcgat catctccgcc tcgatctctt cggtaatgaa aaacggttcg
    15781 tcctggccgt cctggtgcgg tttcatgctt gttcctcttg gcgttcattc tcggcggccg
    15841 ccagggcgtc ggcctcggtc aatgcgtcct cacggaaggc accgcgccgc ctggcctcgg
    15901 tgggcgtcac ttcctcgctg cgctcaagtg cgcggtacag ggtcgagcga tgcacgccaa
    15961 gcagtgcagc cgcctctttc acggtgcggc cttcctggtc gatcagctcg cgggcgtgcg
    16021 cgatctgtgc cggggtgagg gtagggcggg ggccaaactt cacgcctcgg gccttggcgg
    16081 cctcgcgccc gctccgggtg cggtcgatga ttagggaacg ctcgaactcg gcaatgccgg
    16141 cgaacacggt caacaccatg cggccggccg gcgtggtggt gtcggcccac ggctctgcca
    16201 ggctacgcag gcccgcgccg gcctcctgga tgcgctcggc aatgtccagt aggtcgcggg
    16261 tgctgcgggc caggcggtct agcctggtca ctgtcacaac gtcgccaggg cgtaggtggt
    16321 caagcatcct ggccagctcc gggcggtcgc gcctggtgcc ggtgatcttc tcggaaaaca
    16381 gcttggtgca gccggccgcg tgcagttcgg cccgttggtt ggtcaagtcc tggtcgtcgg
    16441 tgctgacgcg ggcatagccc agcaggccag cggcggcgct cttgttcatg gcgtaatgtc
    16501 tccggttcta gtcgcaagta ttctacttta tgcgactaaa acacgcgaca agaaaacgcc
    16561 aggaaaaggg cagggcggca gcctgtcgcg taacttagga cttgtgcgac atgtcgtttt
    16621 cagaagacgg ctgcactgaa cgtcagaagc cgactgcact atagcagcgg aggggttgga
    16681 tcaaagtact ttgatcccga ggggaaccct gtggttggca tgcacataca aatggacgaa
    16741 cggataaacc ttttcacgcc cttttaaata tccgttattc taataaacgc tcttttctct
    16801 tag     
//
